# Supplementary material for: Genome-wide association study for cashmere traits in Inner Mongolia cashmere goat population reveals new candidate genes and haplotypes
Source: BMC Genomics. 2024 Jul 2;25:658. doi: 10.1186/s12864-024-10543-4 (PMC11218406; doi:10.1186/s12864-024-10543-4)
Supplement: Supplementary file 2 — Supplementary Material 2. [file 12864_2024_10543_MOESM2_ESM.xlsx]

## Sheet: Table S1
Table S1 Annotation results of significantly associated SNPs of cashmere traits in IMCGs
Traits	chr	SNP_physical_position	gene_start_position	gene_end_position	Position_Relative_to_Gene	gene_name
Cashmere yield	1	133340208	133010007	133019951	-320257	LOC102168581
Cashmere yield	1	133340208	132675125	132917966	-422242	PPP2R3A
Cashmere yield	1	133340208	133660117	134114039	319909	EPHB1
Cashmere yield	6	3398555	3769297	3782124	370742	EXOSC9
Cashmere yield	6	3398555	2923928	2958258	-440297	NAF1
Cashmere yield	6	3398555	3723117	3762886	324562	BBS7
Cashmere yield	6	3398555	3763046	3768956	364491	CCNA2
Cashmere yield	6	3398555	3782181	3786882	383626	LOC106502168
Cashmere yield	6	3398555	3827875	3838584	429320	LOC102190672
Cashmere yield	6	114932667	115206188	115210052	273521	HMX1
Cashmere yield	6	114932667	115340991	115342962	408324	ADRA2C
Cashmere yield	6	114932667	114752856	114782586	-150081	HTRA3
Cashmere yield	6	114932667	114888249	114915797	-16870	TRMT44
Cashmere yield	6	114932667	114960640	114983093	27973	CPZ
Cashmere yield	6	114932667	114298803	114449956	-482711	AFAP1
Cashmere yield	6	114932667	114462229	114630698	-301969	ABLIM2
Cashmere yield	6	114932667	114674262	114718075	-214592	SH3TC1
Cashmere yield	6	114932667	114818077	114870707	-61960	ACOX3
Cashmere yield	7	100291226	99841063	99842010	-449216	LOC102180757
Cashmere yield	7	100291226	99853752	99854720	-436506	LOC102181030
Cashmere yield	7	100291226	99924173	99924649	-366577	LOC102183504
Cashmere yield	7	100291226	99944074	99945021	-346205	LOC102184333
Cashmere yield	7	100291226	99970803	99971771	-319455	LOC102183782
Cashmere yield	7	100291226	99999854	100000816	-290410	LOC102184898
Cashmere yield	7	100291226	100050248	100051171	-240055	LOC102188848
Cashmere yield	7	100291226	100078917	100079852	-211374	LOC102188036
Cashmere yield	7	100291226	100121010	100121966	-169260	LOC102171052
Cashmere yield	7	100291226	100133307	100134278	-156948	LOC102170771
Cashmere yield	7	100291226	100167541	100168509	-122717	LOC102169951
Cashmere yield	7	100291226	100200342	100201313	-89913	LOC102169661
Cashmere yield	7	100291226	100251144	100252097	-39129	LOC102169376
Cashmere yield	7	100291226	100286576	100287499	-3727	LOC102171141
Cashmere yield	7	100291226	100289618	100294456	within	LOC102170865
Cashmere yield	7	100291226	100307242	100308174	16016	LOC108636448
Cashmere yield	7	100291226	100320154	100321086	28928	LOC102170309
Cashmere yield	7	100291226	100350531	100351472	59305	LOC102169748
Cashmere yield	7	100291226	100382539	100383492	91313	LOC102186473
Cashmere yield	7	100291226	100411049	100412017	119823	LOC102169174
Cashmere yield	7	100291226	100475363	100476301	184137	LOC102191414
Cashmere yield	7	100291226	100488212	100489174	196986	LOC102191128
Cashmere yield	7	100291226	100638539	100639489	347313	LOC102190598
Cashmere yield	7	100291226	100650674	100651615	359448	LOC102185647
Cashmere yield	7	100291226	100680592	100693096	389366	ILVBL
Cashmere yield	7	100291226	100011210	100034378	-256848	LOC102185171
Cashmere yield	7	100291226	100498588	100523300	207362	SLC1A6
Cashmere yield	7	100291226	100544504	100553276	253278	CCDC105
Cashmere yield	7	100291226	100590356	100599057	299130	CASP14
Cashmere yield	7	100291226	100673873	100680583	382647	SYDE1
Cashmere yield	7	100291226	100722988	100736648	431762	LOC102189473
Cashmere yield	7	100291226	100759288	100797619	468062	NOTCH3
Cashmere yield	7	100293016	99841063	99842010	-451006	LOC102180757
Cashmere yield	7	100293016	99853752	99854720	-438296	LOC102181030
Cashmere yield	7	100293016	99924173	99924649	-368367	LOC102183504
Cashmere yield	7	100293016	99944074	99945021	-347995	LOC102184333
Cashmere yield	7	100293016	99970803	99971771	-321245	LOC102183782
Cashmere yield	7	100293016	99999854	100000816	-292200	LOC102184898
Cashmere yield	7	100293016	100050248	100051171	-241845	LOC102188848
Cashmere yield	7	100293016	100078917	100079852	-213164	LOC102188036
Cashmere yield	7	100293016	100121010	100121966	-171050	LOC102171052
Cashmere yield	7	100293016	100133307	100134278	-158738	LOC102170771
Cashmere yield	7	100293016	100167541	100168509	-124507	LOC102169951
Cashmere yield	7	100293016	100200342	100201313	-91703	LOC102169661
Cashmere yield	7	100293016	100251144	100252097	-40919	LOC102169376
Cashmere yield	7	100293016	100286576	100287499	-5517	LOC102171141
Cashmere yield	7	100293016	100289618	100294456	within	LOC102170865
Cashmere yield	7	100293016	100307242	100308174	14226	LOC108636448
Cashmere yield	7	100293016	100320154	100321086	27138	LOC102170309
Cashmere yield	7	100293016	100350531	100351472	57515	LOC102169748
Cashmere yield	7	100293016	100382539	100383492	89523	LOC102186473
Cashmere yield	7	100293016	100411049	100412017	118033	LOC102169174
Cashmere yield	7	100293016	100475363	100476301	182347	LOC102191414
Cashmere yield	7	100293016	100488212	100489174	195196	LOC102191128
Cashmere yield	7	100293016	100638539	100639489	345523	LOC102190598
Cashmere yield	7	100293016	100650674	100651615	357658	LOC102185647
Cashmere yield	7	100293016	100680592	100693096	387576	ILVBL
Cashmere yield	7	100293016	100011210	100034378	-258638	LOC102185171
Cashmere yield	7	100293016	100498588	100523300	205572	SLC1A6
Cashmere yield	7	100293016	100544504	100553276	251488	CCDC105
Cashmere yield	7	100293016	100590356	100599057	297340	CASP14
Cashmere yield	7	100293016	100673873	100680583	380857	SYDE1
Cashmere yield	7	100293016	100722988	100736648	429972	LOC102189473
Cashmere yield	7	100293016	100759288	100797619	466272	NOTCH3
Cashmere yield	7	100300867	99841063	99842010	-458857	LOC102180757
Cashmere yield	7	100300867	99853752	99854720	-446147	LOC102181030
Cashmere yield	7	100300867	99924173	99924649	-376218	LOC102183504
Cashmere yield	7	100300867	99944074	99945021	-355846	LOC102184333
Cashmere yield	7	100300867	99970803	99971771	-329096	LOC102183782
Cashmere yield	7	100300867	99999854	100000816	-300051	LOC102184898
Cashmere yield	7	100300867	100050248	100051171	-249696	LOC102188848
Cashmere yield	7	100300867	100078917	100079852	-221015	LOC102188036
Cashmere yield	7	100300867	100121010	100121966	-178901	LOC102171052
Cashmere yield	7	100300867	100133307	100134278	-166589	LOC102170771
Cashmere yield	7	100300867	100167541	100168509	-132358	LOC102169951
Cashmere yield	7	100300867	100200342	100201313	-99554	LOC102169661
Cashmere yield	7	100300867	100251144	100252097	-48770	LOC102169376
Cashmere yield	7	100300867	100286576	100287499	-13368	LOC102171141
Cashmere yield	7	100300867	100289618	100294456	-6411	LOC102170865
Cashmere yield	7	100300867	100307242	100308174	6375	LOC108636448
Cashmere yield	7	100300867	100320154	100321086	19287	LOC102170309
Cashmere yield	7	100300867	100350531	100351472	49664	LOC102169748
Cashmere yield	7	100300867	100382539	100383492	81672	LOC102186473
Cashmere yield	7	100300867	100411049	100412017	110182	LOC102169174
Cashmere yield	7	100300867	100475363	100476301	174496	LOC102191414
Cashmere yield	7	100300867	100488212	100489174	187345	LOC102191128
Cashmere yield	7	100300867	100638539	100639489	337672	LOC102190598
Cashmere yield	7	100300867	100650674	100651615	349807	LOC102185647
Cashmere yield	7	100300867	100680592	100693096	379725	ILVBL
Cashmere yield	7	100300867	100011210	100034378	-266489	LOC102185171
Cashmere yield	7	100300867	100498588	100523300	197721	SLC1A6
Cashmere yield	7	100300867	100544504	100553276	243637	CCDC105
Cashmere yield	7	100300867	100590356	100599057	289489	CASP14
Cashmere yield	7	100300867	100673873	100680583	373006	SYDE1
Cashmere yield	7	100300867	100722988	100736648	422121	LOC102189473
Cashmere yield	7	100300867	100759288	100797619	458421	NOTCH3
Cashmere yield	7	100301174	99841063	99842010	-459164	LOC102180757
Cashmere yield	7	100301174	99853752	99854720	-446454	LOC102181030
Cashmere yield	7	100301174	99924173	99924649	-376525	LOC102183504
Cashmere yield	7	100301174	99944074	99945021	-356153	LOC102184333
Cashmere yield	7	100301174	99970803	99971771	-329403	LOC102183782
Cashmere yield	7	100301174	99999854	100000816	-300358	LOC102184898
Cashmere yield	7	100301174	100050248	100051171	-250003	LOC102188848
Cashmere yield	7	100301174	100078917	100079852	-221322	LOC102188036
Cashmere yield	7	100301174	100121010	100121966	-179208	LOC102171052
Cashmere yield	7	100301174	100133307	100134278	-166896	LOC102170771
Cashmere yield	7	100301174	100167541	100168509	-132665	LOC102169951
Cashmere yield	7	100301174	100200342	100201313	-99861	LOC102169661
Cashmere yield	7	100301174	100251144	100252097	-49077	LOC102169376
Cashmere yield	7	100301174	100286576	100287499	-13675	LOC102171141
Cashmere yield	7	100301174	100289618	100294456	-6718	LOC102170865
Cashmere yield	7	100301174	100307242	100308174	6068	LOC108636448
Cashmere yield	7	100301174	100320154	100321086	18980	LOC102170309
Cashmere yield	7	100301174	100350531	100351472	49357	LOC102169748
Cashmere yield	7	100301174	100382539	100383492	81365	LOC102186473
Cashmere yield	7	100301174	100411049	100412017	109875	LOC102169174
Cashmere yield	7	100301174	100475363	100476301	174189	LOC102191414
Cashmere yield	7	100301174	100488212	100489174	187038	LOC102191128
Cashmere yield	7	100301174	100638539	100639489	337365	LOC102190598
Cashmere yield	7	100301174	100650674	100651615	349500	LOC102185647
Cashmere yield	7	100301174	100680592	100693096	379418	ILVBL
Cashmere yield	7	100301174	100011210	100034378	-266796	LOC102185171
Cashmere yield	7	100301174	100498588	100523300	197414	SLC1A6
Cashmere yield	7	100301174	100544504	100553276	243330	CCDC105
Cashmere yield	7	100301174	100590356	100599057	289182	CASP14
Cashmere yield	7	100301174	100673873	100680583	372699	SYDE1
Cashmere yield	7	100301174	100722988	100736648	421814	LOC102189473
Cashmere yield	7	100301174	100759288	100797619	458114	NOTCH3
Cashmere yield	7	102631194	102370344	102383385	-247809	SMIM7
Cashmere yield	7	102631194	102604973	102606865	-24329	F2RL3
Cashmere yield	7	102631194	102904940	102907904	273746	USE1
Cashmere yield	7	102631194	102911222	102913779	280028	OCEL1
Cashmere yield	7	102631194	102930259	102939305	299065	USHBP1
Cashmere yield	7	102631194	102944271	102950137	313077	BABAM1
Cashmere yield	7	102631194	102951174	102956644	319980	ANKLE1
Cashmere yield	7	102631194	102957750	102964872	326556	ABHD8
Cashmere yield	7	102631194	102959069	102959141	327875	TRNAK-CUU-6
Cashmere yield	7	102631194	102966416	102967938	335222	MRPL34
Cashmere yield	7	102631194	102978610	102989569	347416	ANO8
Cashmere yield	7	102631194	102992741	102996377	361547	GTPBP3
Cashmere yield	7	102631194	103025671	103029583	394477	LOC106502257
Cashmere yield	7	102631194	103033158	103036053	401964	BST2
Cashmere yield	7	102631194	103042393	103046549	411199	LOC108636404
Cashmere yield	7	102631194	103097018	103101189	465824	MVB12A
Cashmere yield	7	102631194	103107936	103115246	476742	TMEM221
Cashmere yield	7	102631194	103122650	103126884	491456	NXNL1
Cashmere yield	7	102631194	102246640	102270127	-361067	C7H19orf44
Cashmere yield	7	102631194	102269563	102288949	-342245	CHERP
Cashmere yield	7	102631194	102293692	102312652	-318542	SLC35E1
Cashmere yield	7	102631194	102314736	102354609	-276585	MED26
Cashmere yield	7	102631194	102384586	102411283	-219911	TMEM38A
Cashmere yield	7	102631194	102556696	102601552	-29642	SIN3B
Cashmere yield	7	102631194	102770329	102795692	139135	HAUS8
Cashmere yield	7	102631194	102915822	102926180	284628	NR2F6
Cashmere yield	7	102631194	102968893	102976721	337699	DDA1
Cashmere yield	7	102631194	103001899	103018739	370705	PLVAP
Cashmere yield	7	102631194	103051621	103057109	420427	LOC108636449
Cashmere yield	7	102631194	102104636	102211356	-419838	EPS15L1
Cashmere yield	7	102631194	102219459	102246425	-384769	CALR3
Cashmere yield	7	102631194	102456097	102542401	-88793	NWD1
Cashmere yield	7	102631194	102608181	102708999	within	CPAMD8
Cashmere yield	7	102631194	102795857	102903172	164663	MYO9B
Cashmere yield	9	1622595	2057892	2063635	435297	LOC102188675
Cashmere yield	9	1622595	1858101	1977318	235506	COL12A1
Cashmere yield	9	1622595	2069729	2110687	447134	TMEM30A
Cashmere yield	9	1624552	2057892	2063635	433340	LOC102188675
Cashmere yield	9	1624552	1858101	1977318	233549	COL12A1
Cashmere yield	9	1624552	2069729	2110687	445177	TMEM30A
Cashmere yield	9	1625830	2057892	2063635	432062	LOC102188675
Cashmere yield	9	1625830	1858101	1977318	232271	COL12A1
Cashmere yield	9	1625830	2069729	2110687	443899	TMEM30A
Cashmere yield	9	1627029	2057892	2063635	430863	LOC102188675
Cashmere yield	9	1627029	1858101	1977318	231072	COL12A1
Cashmere yield	9	1627029	2069729	2110687	442700	TMEM30A
Cashmere yield	9	1627149	2057892	2063635	430743	LOC102188675
Cashmere yield	9	1627149	1858101	1977318	230952	COL12A1
Cashmere yield	9	1627149	2069729	2110687	442580	TMEM30A
Cashmere yield	9	1627193	2057892	2063635	430699	LOC102188675
Cashmere yield	9	1627193	1858101	1977318	230908	COL12A1
Cashmere yield	9	1627193	2069729	2110687	442536	TMEM30A
Cashmere yield	9	1627936	2057892	2063635	429956	LOC102188675
Cashmere yield	9	1627936	1858101	1977318	230165	COL12A1
Cashmere yield	9	1627936	2069729	2110687	441793	TMEM30A
Cashmere yield	9	1627970	2057892	2063635	429922	LOC102188675
Cashmere yield	9	1627970	1858101	1977318	230131	COL12A1
Cashmere yield	9	1627970	2069729	2110687	441759	TMEM30A
Cashmere yield	9	1628474	2057892	2063635	429418	LOC102188675
Cashmere yield	9	1628474	1858101	1977318	229627	COL12A1
Cashmere yield	9	1628474	2069729	2110687	441255	TMEM30A
Cashmere yield	9	2055327	2057892	2063635	2565	LOC102188675
Cashmere yield	9	2055327	1858101	1977318	-78009	COL12A1
Cashmere yield	9	2055327	2133407	2386513	78080	FILIP1
Cashmere yield	9	2055327	2454528	2585888	399201	SENP6
Cashmere yield	9	2055327	2069729	2110687	14402	TMEM30A
Cashmere yield	9	2058825	2057892	2063635	within	LOC102188675
Cashmere yield	9	2058825	1858101	1977318	-81507	COL12A1
Cashmere yield	9	2058825	2133407	2386513	74582	FILIP1
Cashmere yield	9	2058825	2454528	2585888	395703	SENP6
Cashmere yield	9	2058825	2069729	2110687	10904	TMEM30A
Cashmere yield	9	2059470	2057892	2063635	within	LOC102188675
Cashmere yield	9	2059470	1858101	1977318	-82152	COL12A1
Cashmere yield	9	2059470	2133407	2386513	73937	FILIP1
Cashmere yield	9	2059470	2454528	2585888	395058	SENP6
Cashmere yield	9	2059470	2069729	2110687	10259	TMEM30A
Cashmere yield	9	2059934	2057892	2063635	within	LOC102188675
Cashmere yield	9	2059934	1858101	1977318	-82616	COL12A1
Cashmere yield	9	2059934	2133407	2386513	73473	FILIP1
Cashmere yield	9	2059934	2454528	2585888	394594	SENP6
Cashmere yield	9	2059934	2069729	2110687	9795	TMEM30A
Cashmere yield	10	82715068	82205875	82232562	-482506	PARP6
Cashmere yield	10	82715068	82238790	82265545	-449523	PKM
Cashmere yield	10	82715068	82266642	82301212	-413856	GRAMD2
Cashmere yield	10	82715068	82315289	82335360	-379708	SENP8
Cashmere yield	10	82715068	82590036	82594865	-120203	NR2E3
Cashmere yield	10	82715068	82335575	82577050	-138018	MYO9A
Cashmere yield	10	82715068	82620551	83285979	within	THSD4
Cashmere yield	29	38178615	37703024	37711995	-466620	LOC102170120
Cashmere yield	29	38178615	37896953	37906576	-272039	LOC108634229
Cashmere yield	29	38178615	37970091	37979201	-199414	LOC102178059
Cashmere yield	29	38178615	38071953	38080310	-98305	LOC102178345
Cashmere yield	29	38178615	38334697	38342812	156082	LOC102179463
Cashmere yield	29	38178615	38447240	38456098	268625	PAG-3
Cashmere yield	29	38178615	38565238	38574046	386623	PAG-6
Cashmere yield	29	38178615	38399599	38419795	220984	LOC102182212
Cashmere yield	29	38178652	37703024	37711995	-466657	LOC102170120
Cashmere yield	29	38178652	37896953	37906576	-272076	LOC108634229
Cashmere yield	29	38178652	37970091	37979201	-199451	LOC102178059
Cashmere yield	29	38178652	38071953	38080310	-98342	LOC102178345
Cashmere yield	29	38178652	38334697	38342812	156045	LOC102179463
Cashmere yield	29	38178652	38447240	38456098	268588	PAG-3
Cashmere yield	29	38178652	38565238	38574046	386586	PAG-6
Cashmere yield	29	38178652	38399599	38419795	220947	LOC102182212
Cashmere diameter	1	124483769	124914147	124914219	430378	TRNAK-UUU-4
Cashmere diameter	1	124483769	124443207	124467469	-16300	C1H3orf58
Cashmere diameter	1	124483769	124629179	125280384	145410	SLC9A9
Cashmere diameter	2	128598723	128718870	128723522	120147	LOC106502648
Cashmere diameter	2	128598723	128363866	128694308	within	GULP1
Cashmere diameter	3	111619565	111265070	111274507	-345058	LOC102178869
Cashmere diameter	3	111619565	111421192	111426117	-193448	LOC108635631
Cashmere diameter	3	111619565	111483852	111487105	-132460	LOC108635665
Cashmere diameter	3	111619565	111495099	111502666	-116899	LOC102174011
Cashmere diameter	3	111619565	111685204	111686679	65639	TSTD1
Cashmere diameter	3	111619565	111727804	111729780	108239	LOC102171288
Cashmere diameter	3	111619565	111735638	111738111	116073	KLHDC9
Cashmere diameter	3	111619565	111746147	111746218	126582	TRNAE-UUC-22
Cashmere diameter	3	111619565	111749928	111753252	130363	NIT1
Cashmere diameter	3	111619565	111780391	111784315	160826	UFC1
Cashmere diameter	3	111619565	111791854	111795692	172289	PPOX
Cashmere diameter	3	111619565	111795788	111801963	176223	B4GALT3
Cashmere diameter	3	111619565	111811152	111819330	191587	ADAMTS4
Cashmere diameter	3	111619565	111822664	111831604	203099	NDUFS2
Cashmere diameter	3	111619565	111831713	111835390	212148	FCER1G
Cashmere diameter	3	111619565	111838236	111839503	218671	APOA2
Cashmere diameter	3	111619565	111841452	111845962	221887	TOMM40L
Cashmere diameter	3	111619565	111845097	111850245	225532	NR1I3
Cashmere diameter	3	111619565	111893427	111893498	273862	TRNAC-GCA-48
Cashmere diameter	3	111619565	111905321	111910332	285756	MPZ
Cashmere diameter	3	111619565	111982391	111982463	362826	TRNAV-CAC-11
Cashmere diameter	3	111619565	111985223	111985667	365658	LOC102188641
Cashmere diameter	3	111619565	112020517	112020588	400952	TRNAD-GUC-2
Cashmere diameter	3	111619565	112021154	112021235	401589	TRNAL-CAG
Cashmere diameter	3	111619565	112022540	112022611	402975	TRNAG-UCC-7
Cashmere diameter	3	111619565	112022887	112022958	403322	TRNAE-CUC-8
Cashmere diameter	3	111619565	112028006	112028076	408441	TRNAG-GCC-5
Cashmere diameter	3	111619565	112028609	112031040	409044	LOC108635634
Cashmere diameter	3	111619565	112029545	112029627	409980	TRNAL-CAG-2
Cashmere diameter	3	111619565	112030186	112030257	410621	TRNAD-GUC-3
Cashmere diameter	3	111619565	112031016	112031087	411451	TRNAG-UCC-8
Cashmere diameter	3	111619565	112031366	112031437	411801	TRNAE-CUC-9
Cashmere diameter	3	111619565	112036511	112036581	416946	TRNAG-GCC-6
Cashmere diameter	3	111619565	112037114	112039544	417549	LOC108635635
Cashmere diameter	3	111619565	112038050	112038132	418485	TRNAL-CAG-3
Cashmere diameter	3	111619565	112038690	112038761	419125	TRNAD-GUC-4
Cashmere diameter	3	111619565	112039520	112039591	419955	TRNAG-UCC-9
Cashmere diameter	3	111619565	112039870	112039941	420305	TRNAE-CUC-10
Cashmere diameter	3	111619565	112102365	112102435	482800	TRNAG-GCC-7
Cashmere diameter	3	111619565	112102447	112105375	482882	HSPA6
Cashmere diameter	3	111619565	112110995	112111077	491430	TRNAL-CAG-4
Cashmere diameter	3	111619565	112111738	112111809	492173	TRNAG-UCC-10
Cashmere diameter	3	111619565	112112697	112112768	493132	TRNAD-GUC-5
Cashmere diameter	3	111619565	111120491	111135509	-484056	LOC102180640
Cashmere diameter	3	111619565	111164708	111202255	-417310	CD244
Cashmere diameter	3	111619565	111215618	111243671	-375894	LY9
Cashmere diameter	3	111619565	111318933	111336700	-282865	SLAMF7
Cashmere diameter	3	111619565	111386425	111399331	-220234	LOC108635630
Cashmere diameter	3	111619565	111453052	111460691	-158874	LOC102180092
Cashmere diameter	3	111619565	111565165	111575622	-43943	LOC102179092
Cashmere diameter	3	111619565	111639293	111663064	19728	F11R
Cashmere diameter	3	111619565	111685204	111692658	65639	USF1
Cashmere diameter	3	111619565	111694273	111708748	74708	ARHGAP30
Cashmere diameter	3	111619565	111709488	111725850	89923	NECTIN4
Cashmere diameter	3	111619565	111738055	111749927	118490	PFDN2
Cashmere diameter	3	111619565	111753403	111763887	133838	DEDD
Cashmere diameter	3	111619565	111784425	111791133	164860	USP21
Cashmere diameter	3	111619565	111850326	111889608	230761	PCP4L1
Cashmere diameter	3	111619565	111946023	111974585	326458	CFAP126
Cashmere diameter	3	111619565	112092532	112100410	472967	LOC102184859
Cashmere diameter	3	111619565	111534738	111545142	-74423	LOC108635604
Cashmere diameter	3	111619565	111913690	111944243	294125	SDHC
Cashmere diameter	4	63539664	63435906	63435978	-103686	TRNAC-GCA-76
Cashmere diameter	4	63539664	62495308	63468170	-71494	IMMP2L
Cashmere diameter	4	63539664	63614213	64087048	74549	DOCK4
Cashmere diameter	6	30455840	30819572	30845549	363732	HPGDS
Cashmere diameter	6	30455840	29894618	30342783	-113057	BMPR1B
Cashmere diameter	6	30455840	30440595	30679977	within	PDLIM5
Cashmere diameter	6	30455840	30850057	30940436	394217	SMARCAD1
Cashmere diameter	6	30463541	30819572	30845549	356031	HPGDS
Cashmere diameter	6	30463541	29894618	30342783	-120758	BMPR1B
Cashmere diameter	6	30463541	30440595	30679977	within	PDLIM5
Cashmere diameter	6	30463541	30850057	30940436	386516	SMARCAD1
Cashmere diameter	6	30464639	30819572	30845549	354933	HPGDS
Cashmere diameter	6	30464639	29894618	30342783	-121856	BMPR1B
Cashmere diameter	6	30464639	30440595	30679977	within	PDLIM5
Cashmere diameter	6	30464639	30850057	30940436	385418	SMARCAD1
Cashmere diameter	6	30467066	30819572	30845549	352506	HPGDS
Cashmere diameter	6	30467066	29894618	30342783	-124283	BMPR1B
Cashmere diameter	6	30467066	30440595	30679977	within	PDLIM5
Cashmere diameter	6	30467066	30850057	30940436	382991	SMARCAD1
Cashmere diameter	6	63639667	64093370	64093441	453703	TRNAW-CCA-34
Cashmere diameter	6	63639667	63862770	63885304	223103	GUF1
Cashmere diameter	6	63639667	63888629	63916678	248962	GNPDA2
Cashmere diameter	6	63639667	63404155	63685946	within	KCTD8
Cashmere diameter	6	63639667	63816681	63846477	177014	YIPF7
Cashmere diameter	7	10569445	10496801	10602994	within	ST8SIA4
Cashmere diameter	7	10569445	10821558	10846662	252113	FAM174A
Cashmere diameter	7	10569445	10328666	10413837	-155608	LOC108636451
Cashmere diameter	7	10569447	10496801	10602994	within	ST8SIA4
Cashmere diameter	7	10569447	10821558	10846662	252111	FAM174A
Cashmere diameter	7	10569447	10328666	10413837	-155610	LOC108636451
Cashmere diameter	8	5264125	5250931	5251002	-13123	TRNAW-CCA-43
Cashmere diameter	8	5264125	5681461	5683931	417336	HMGB2
Cashmere diameter	8	5264125	5706633	5707980	442508	LOC108636606
Cashmere diameter	8	5264125	5732653	5744576	468528	SCRG1
Cashmere diameter	8	5264125	5539535	5673361	275410	GALNT7
Cashmere diameter	8	5264125	5708109	5801970	443984	SAP30
Cashmere diameter	8	5264125	3848075	5433477	within	GALNTL6
Cashmere diameter	9	25001979	24750698	24750769	-251210	TRNAC-GCA-135
Cashmere diameter	10	10834113	10364930	10365002	-469111	TRNAC-ACA-52
Cashmere diameter	10	10834113	11110249	11110320	276136	TRNAS-GGA-53
Cashmere diameter	10	10834113	10571125	10611057	-223056	GTF2A1
Cashmere diameter	10	10834113	10656656	10833540	-573	TSHR
Cashmere diameter	10	10834113	10855690	11322643	21577	CEP128
Cashmere diameter	10	10834113	10362618	10533279	-300834	STON2
Cashmere diameter	14	5228982	4770244	4777776	-451206	C14H8orf59
Cashmere diameter	14	5228982	4965054	4974253	-254729	LOC106502860
Cashmere diameter	14	5228982	5393616	5393687	164634	TRNAS-GGA-74
Cashmere diameter	14	5228982	5506570	5508084	277588	LOC108637507
Cashmere diameter	14	5228982	5654450	5662982	425468	LOC108637508
Cashmere diameter	14	5228982	4736901	4770265	-458717	E2F5
Cashmere diameter	14	5228982	4802131	4841275	-387707	LOC102175315
Cashmere diameter	14	5228982	5125572	5136572	-92410	CA3
Cashmere diameter	14	5228982	5152875	5170159	-58823	LOC102174762
Cashmere diameter	14	5228982	5568489	5579010	339507	PSKH2
Cashmere diameter	14	5228982	5713151	5729212	484169	LOC102173951
Cashmere diameter	14	5228982	4682230	4729335	-499647	LRRCC1
Cashmere diameter	14	5228982	5613526	5668839	384544	ATP6V0D2
Cashmere diameter	18	2201165	1918812	1930955	-270210	LOC102180550
Cashmere diameter	18	2201165	2666750	2666820	465585	TRNAG-GCC-13
Cashmere diameter	18	2201165	2667408	2667478	466243	TRNAG-GCC-14
Cashmere diameter	18	2201165	2674436	2674506	473271	TRNAG-GCC-15
Cashmere diameter	18	2201165	1720041	1759095	-442070	LOC102178616
Cashmere diameter	18	2201165	1775194	1795078	-406087	LOC108638107
Cashmere diameter	18	2201165	1818341	1830922	-370243	PRP1
Cashmere diameter	18	2201165	2259213	2263867	58048	LOC102172289
Cashmere diameter	18	2201165	2442206	2464476	241041	LOC108637948
Cashmere diameter	18	2201165	2558900	2587942	357735	VSTM2B
Cashmere diameter	18	2201165	2662386	2740286	461221	VAC14
Cashmere diameter	21	49120096	49373619	49373690	253523	TRNAH-GUG-17
Cashmere diameter	21	49120096	48697386	48717235	-402861	FBXO33
Cashmere diameter	21	49120096	48594424	48691239	-428857	CTAGE5
Cashmere diameter	21	49120096	48717311	48762154	-357942	LOC102188715
Cashmere thickness	2	83535079	82654446	83365942	-169137	ARHGAP15
Cashmere thickness	2	83535079	83524315	83969888	within	GTDC1
Cashmere thickness	2	83536939	84035437	84171483	498498	ZEB2
Cashmere thickness	2	83536939	82654446	83365942	-170997	ARHGAP15
Cashmere thickness	2	83536939	83524315	83969888	within	GTDC1
Cashmere thickness	2	83793016	84174715	84175864	381699	LOC108638591
Cashmere thickness	2	83793016	84035437	84171483	242421	ZEB2
Cashmere thickness	2	83793016	82654446	83365942	-427074	ARHGAP15
Cashmere thickness	2	83793016	83524315	83969888	within	GTDC1
Cashmere thickness	2	83795309	84174715	84175864	379406	LOC108638591
Cashmere thickness	2	83795309	84035437	84171483	240128	ZEB2
Cashmere thickness	2	83795309	82654446	83365942	-429367	ARHGAP15
Cashmere thickness	2	83795309	83524315	83969888	within	GTDC1
Cashmere thickness	2	83801761	84174715	84175864	372954	LOC108638591
Cashmere thickness	2	83801761	84035437	84171483	233676	ZEB2
Cashmere thickness	2	83801761	82654446	83365942	-435819	ARHGAP15
Cashmere thickness	2	83801761	83524315	83969888	within	GTDC1
Cashmere thickness	24	12811352	12569936	12570008	-241344	TRNAK-UUU-36
Cashmere thickness	24	12811352	12553127	12573274	-238078	LOC102169925
Cashmere thickness	24	12811352	12598612	12615342	-196010	LOC102170373
Cashmere thickness	24	12811352	12775730	12785835	-25517	SYT4
Cashmere thickness	24	14155537	13921463	13926316	-229221	LOC102171118
Cashmere thickness	24	14155537	14293884	14293955	138347	TRNAW-CCA-111
Cashmere thickness	24	14155537	14057916	14217759	within	PIK3C3
Cashmere thickness	24	14161470	13921463	13926316	-235154	LOC102171118
Cashmere thickness	24	14161470	14293884	14293955	132414	TRNAW-CCA-111
Cashmere thickness	24	14161470	14057916	14217759	within	PIK3C3
Cashmere thickness	24	14162679	13921463	13926316	-236363	LOC102171118
Cashmere thickness	24	14162679	14293884	14293955	131205	TRNAW-CCA-111
Cashmere thickness	24	14162679	14057916	14217759	within	PIK3C3
Cashmere thickness	24	14163866	13921463	13926316	-237550	LOC102171118
Cashmere thickness	24	14163866	14293884	14293955	130018	TRNAW-CCA-111
Cashmere thickness	24	14163866	14057916	14217759	within	PIK3C3
Cashmere thickness	24	14174933	13921463	13926316	-248617	LOC102171118
Cashmere thickness	24	14174933	14293884	14293955	118951	TRNAW-CCA-111
Cashmere thickness	24	14174933	14057916	14217759	within	PIK3C3
Cashmere thickness	24	14175220	13921463	13926316	-248904	LOC102171118
Cashmere thickness	24	14175220	14293884	14293955	118664	TRNAW-CCA-111
Cashmere thickness	24	14175220	14057916	14217759	within	PIK3C3
Cashmere thickness	24	14175958	13921463	13926316	-249642	LOC102171118
Cashmere thickness	24	14175958	14293884	14293955	117926	TRNAW-CCA-111
Cashmere thickness	24	14175958	14057916	14217759	within	PIK3C3
Cashmere thickness	24	14180589	13921463	13926316	-254273	LOC102171118
Cashmere thickness	24	14180589	14293884	14293955	113295	TRNAW-CCA-111
Cashmere thickness	24	14180589	14057916	14217759	within	PIK3C3
Cashmere thickness	24	14180758	13921463	13926316	-254442	LOC102171118
Cashmere thickness	24	14180758	14293884	14293955	113126	TRNAW-CCA-111
Cashmere thickness	24	14180758	14057916	14217759	within	PIK3C3
Cashmere thickness	24	14189601	13921463	13926316	-263285	LOC102171118
Cashmere thickness	24	14189601	14293884	14293955	104283	TRNAW-CCA-111
Cashmere thickness	24	14189601	14057916	14217759	within	PIK3C3
Cashmere thickness	24	14194988	13921463	13926316	-268672	LOC102171118
Cashmere thickness	24	14194988	14293884	14293955	98896	TRNAW-CCA-111
Cashmere thickness	24	14194988	14057916	14217759	within	PIK3C3
Cashmere thickness	24	14195164	13921463	13926316	-268848	LOC102171118
Cashmere thickness	24	14195164	14293884	14293955	98720	TRNAW-CCA-111
Cashmere thickness	24	14195164	14057916	14217759	within	PIK3C3
Fleece length	2	8298760	8135262	8142674	-156086	LOC106503265
Fleece length	2	8298760	8217738	8224138	-74622	SYF2
Fleece length	2	8298760	8252202	8256213	-42547	RSRP1
Fleece length	2	8298760	8298643	8298714	-46	TRNAG-UCC-2
Fleece length	2	8298760	7751305	7832883	-465877	CLIC4
Fleece length	2	8298760	7884247	7949392	-349368	RUNX3
Fleece length	2	8298760	8275563	8290871	-7889	TMEM50A
Fleece length	2	8298760	8292462	8331728	within	RHCE
Fleece length	2	8298760	8446829	8472261	148069	LDLRAP1
Fleece length	2	8298760	8675588	8694282	376828	SEPN1
Fleece length	2	8298760	8696813	8712828	398053	MTFR1L
Fleece length	2	8298760	8711545	8724254	412785	AUNIP
Fleece length	2	8298760	8725901	8737575	427141	PAQR7
Fleece length	2	8298760	8509638	8657368	210878	MAN1C1
Fleece length	2	8298760	8769309	8797830	470549	STMN1
Fleece length	2	8298760	8341641	8411569	42881	TMEM57
Fleece length	2	8302467	8135262	8142674	-159793	LOC106503265
Fleece length	2	8302467	8217738	8224138	-78329	SYF2
Fleece length	2	8302467	8252202	8256213	-46254	RSRP1
Fleece length	2	8302467	8298643	8298714	-3753	TRNAG-UCC-2
Fleece length	2	8302467	7751305	7832883	-469584	CLIC4
Fleece length	2	8302467	7884247	7949392	-353075	RUNX3
Fleece length	2	8302467	8275563	8290871	-11596	TMEM50A
Fleece length	2	8302467	8292462	8331728	within	RHCE
Fleece length	2	8302467	8446829	8472261	144362	LDLRAP1
Fleece length	2	8302467	8675588	8694282	373121	SEPN1
Fleece length	2	8302467	8696813	8712828	394346	MTFR1L
Fleece length	2	8302467	8711545	8724254	409078	AUNIP
Fleece length	2	8302467	8725901	8737575	423434	PAQR7
Fleece length	2	8302467	8509638	8657368	207171	MAN1C1
Fleece length	2	8302467	8769309	8797830	466842	STMN1
Fleece length	2	8302467	8341641	8411569	39174	TMEM57
Fleece length	2	8302494	8135262	8142674	-159820	LOC106503265
Fleece length	2	8302494	8217738	8224138	-78356	SYF2
Fleece length	2	8302494	8252202	8256213	-46281	RSRP1
Fleece length	2	8302494	8298643	8298714	-3780	TRNAG-UCC-2
Fleece length	2	8302494	7751305	7832883	-469611	CLIC4
Fleece length	2	8302494	7884247	7949392	-353102	RUNX3
Fleece length	2	8302494	8275563	8290871	-11623	TMEM50A
Fleece length	2	8302494	8292462	8331728	within	RHCE
Fleece length	2	8302494	8446829	8472261	144335	LDLRAP1
Fleece length	2	8302494	8675588	8694282	373094	SEPN1
Fleece length	2	8302494	8696813	8712828	394319	MTFR1L
Fleece length	2	8302494	8711545	8724254	409051	AUNIP
Fleece length	2	8302494	8725901	8737575	423407	PAQR7
Fleece length	2	8302494	8509638	8657368	207144	MAN1C1
Fleece length	2	8302494	8769309	8797830	466815	STMN1
Fleece length	2	8302494	8341641	8411569	39147	TMEM57
Fleece length	2	8303830	8135262	8142674	-161156	LOC106503265
Fleece length	2	8303830	8217738	8224138	-79692	SYF2
Fleece length	2	8303830	8252202	8256213	-47617	RSRP1
Fleece length	2	8303830	8298643	8298714	-5116	TRNAG-UCC-2
Fleece length	2	8303830	7751305	7832883	-470947	CLIC4
Fleece length	2	8303830	7884247	7949392	-354438	RUNX3
Fleece length	2	8303830	8275563	8290871	-12959	TMEM50A
Fleece length	2	8303830	8292462	8331728	within	RHCE
Fleece length	2	8303830	8446829	8472261	142999	LDLRAP1
Fleece length	2	8303830	8675588	8694282	371758	SEPN1
Fleece length	2	8303830	8696813	8712828	392983	MTFR1L
Fleece length	2	8303830	8711545	8724254	407715	AUNIP
Fleece length	2	8303830	8725901	8737575	422071	PAQR7
Fleece length	2	8303830	8509638	8657368	205808	MAN1C1
Fleece length	2	8303830	8769309	8797830	465479	STMN1
Fleece length	2	8303830	8341641	8411569	37811	TMEM57
Fleece length	2	8303941	8135262	8142674	-161267	LOC106503265
Fleece length	2	8303941	8217738	8224138	-79803	SYF2
Fleece length	2	8303941	8252202	8256213	-47728	RSRP1
Fleece length	2	8303941	8298643	8298714	-5227	TRNAG-UCC-2
Fleece length	2	8303941	7751305	7832883	-471058	CLIC4
Fleece length	2	8303941	7884247	7949392	-354549	RUNX3
Fleece length	2	8303941	8275563	8290871	-13070	TMEM50A
Fleece length	2	8303941	8292462	8331728	within	RHCE
Fleece length	2	8303941	8446829	8472261	142888	LDLRAP1
Fleece length	2	8303941	8675588	8694282	371647	SEPN1
Fleece length	2	8303941	8696813	8712828	392872	MTFR1L
Fleece length	2	8303941	8711545	8724254	407604	AUNIP
Fleece length	2	8303941	8725901	8737575	421960	PAQR7
Fleece length	2	8303941	8509638	8657368	205697	MAN1C1
Fleece length	2	8303941	8769309	8797830	465368	STMN1
Fleece length	2	8303941	8341641	8411569	37700	TMEM57
Fleece length	2	8303999	8135262	8142674	-161325	LOC106503265
Fleece length	2	8303999	8217738	8224138	-79861	SYF2
Fleece length	2	8303999	8252202	8256213	-47786	RSRP1
Fleece length	2	8303999	8298643	8298714	-5285	TRNAG-UCC-2
Fleece length	2	8303999	7751305	7832883	-471116	CLIC4
Fleece length	2	8303999	7884247	7949392	-354607	RUNX3
Fleece length	2	8303999	8275563	8290871	-13128	TMEM50A
Fleece length	2	8303999	8292462	8331728	within	RHCE
Fleece length	2	8303999	8446829	8472261	142830	LDLRAP1
Fleece length	2	8303999	8675588	8694282	371589	SEPN1
Fleece length	2	8303999	8696813	8712828	392814	MTFR1L
Fleece length	2	8303999	8711545	8724254	407546	AUNIP
Fleece length	2	8303999	8725901	8737575	421902	PAQR7
Fleece length	2	8303999	8509638	8657368	205639	MAN1C1
Fleece length	2	8303999	8769309	8797830	465310	STMN1
Fleece length	2	8303999	8341641	8411569	37642	TMEM57
Fleece length	3	53642910	53607124	53762852	within	PIGK
Fleece length	3	53642910	53828783	54094984	185873	AK5
Fleece length	3	53642910	54099512	54217474	456602	ZZZ3
Fleece length	3	53642910	53349170	53568970	-73940	ST6GALNAC5
Fleece length	3	53645354	53607124	53762852	within	PIGK
Fleece length	3	53645354	53828783	54094984	183429	AK5
Fleece length	3	53645354	54099512	54217474	454158	ZZZ3
Fleece length	3	53645354	53349170	53568970	-76384	ST6GALNAC5
Fleece length	3	53645518	53607124	53762852	within	PIGK
Fleece length	3	53645518	53828783	54094984	183265	AK5
Fleece length	3	53645518	54099512	54217474	453994	ZZZ3
Fleece length	3	53645518	53349170	53568970	-76548	ST6GALNAC5
Fleece length	3	53647318	53607124	53762852	within	PIGK
Fleece length	3	53647318	53828783	54094984	181465	AK5
Fleece length	3	53647318	54099512	54217474	452194	ZZZ3
Fleece length	3	53647318	53349170	53568970	-78348	ST6GALNAC5
Fleece length	3	53647702	53607124	53762852	within	PIGK
Fleece length	3	53647702	53828783	54094984	181081	AK5
Fleece length	3	53647702	54099512	54217474	451810	ZZZ3
Fleece length	3	53647702	53349170	53568970	-78732	ST6GALNAC5
Fleece length	3	53649661	53607124	53762852	within	PIGK
Fleece length	3	53649661	53828783	54094984	179122	AK5
Fleece length	3	53649661	54099512	54217474	449851	ZZZ3
Fleece length	3	53649661	53349170	53568970	-80691	ST6GALNAC5
Fleece length	3	53649874	53607124	53762852	within	PIGK
Fleece length	3	53649874	53828783	54094984	178909	AK5
Fleece length	3	53649874	54099512	54217474	449638	ZZZ3
Fleece length	3	53649874	53349170	53568970	-80904	ST6GALNAC5
Fleece length	3	53654279	53607124	53762852	within	PIGK
Fleece length	3	53654279	53828783	54094984	174504	AK5
Fleece length	3	53654279	54099512	54217474	445233	ZZZ3
Fleece length	3	53654279	53349170	53568970	-85309	ST6GALNAC5
Fleece length	3	53664849	53607124	53762852	within	PIGK
Fleece length	3	53664849	53828783	54094984	163934	AK5
Fleece length	3	53664849	54099512	54217474	434663	ZZZ3
Fleece length	3	53664849	53349170	53568970	-95879	ST6GALNAC5
Fleece length	3	53666146	53607124	53762852	within	PIGK
Fleece length	3	53666146	53828783	54094984	162637	AK5
Fleece length	3	53666146	54099512	54217474	433366	ZZZ3
Fleece length	3	53666146	53349170	53568970	-97176	ST6GALNAC5
Fleece length	3	53666620	53607124	53762852	within	PIGK
Fleece length	3	53666620	53828783	54094984	162163	AK5
Fleece length	3	53666620	54099512	54217474	432892	ZZZ3
Fleece length	3	53666620	53349170	53568970	-97650	ST6GALNAC5
Fleece length	3	53668833	53607124	53762852	within	PIGK
Fleece length	3	53668833	53828783	54094984	159950	AK5
Fleece length	3	53668833	54099512	54217474	430679	ZZZ3
Fleece length	3	53668833	53349170	53568970	-99863	ST6GALNAC5
Fleece length	3	53670709	53607124	53762852	within	PIGK
Fleece length	3	53670709	53828783	54094984	158074	AK5
Fleece length	3	53670709	54099512	54217474	428803	ZZZ3
Fleece length	3	53670709	53349170	53568970	-101739	ST6GALNAC5
Fleece length	3	113687547	113876670	113883784	189123	RGS4
Fleece length	3	113687547	113168166	113194134	-493413	UHMK1
Fleece length	3	113687547	113589998	113598576	-88971	CCDC190
Fleece length	3	113687547	113948304	114006022	260757	RGS5
Fleece length	3	113687547	114164428	114206700	476881	NUF2
Fleece length	3	113687547	113317012	113486510	-201037	DDR2
Fleece length	3	113687547	113497530	113528836	-158711	HSD17B7
Fleece length	3	113687547	113228496	113261012	-426535	UAP1
Fleece length	3	114043472	113876670	113883784	-159688	RGS4
Fleece length	3	114043472	113589998	113598576	-444896	CCDC190
Fleece length	3	114043472	113948304	114006022	-37450	RGS5
Fleece length	3	114043472	114164428	114206700	120956	NUF2
Fleece length	5	685946	1053549	1103854	367603	ZFC3H1
Fleece length	5	685946	1103872	1120243	417926	THAP2
Fleece length	5	685946	1128539	1148441	442593	TMEM19
Fleece length	5	685946	609220	674956	-10990	TSPAN8
Fleece length	5	685946	746285	795302	60339	LOC106502077
Fleece length	5	685946	900871	1029472	214925	LGR5
Fleece length	6	114105523	113689810	113704890	-400633	TADA2B
Fleece length	6	114105523	113705784	113720318	-385205	GRPEL1
Fleece length	6	114105523	114012083	114016089	-89434	PSAPL1
Fleece length	6	114105523	114139014	114143775	33491	LOC102176030
Fleece length	6	114105523	113686293	113689310	-416213	CCDC96
Fleece length	6	114105523	113563912	113682636	-422887	TBC1D14
Fleece length	6	114105523	113803282	114286195	within	SORCS2
Fleece length	6	114105523	114298803	114449956	193280	AFAP1
Fleece length	6	114105523	114462229	114630698	356706	ABLIM2
Fleece length	6	114106323	113689810	113704890	-401433	TADA2B
Fleece length	6	114106323	113705784	113720318	-386005	GRPEL1
Fleece length	6	114106323	114012083	114016089	-90234	PSAPL1
Fleece length	6	114106323	114139014	114143775	32691	LOC102176030
Fleece length	6	114106323	113686293	113689310	-417013	CCDC96
Fleece length	6	114106323	113563912	113682636	-423687	TBC1D14
Fleece length	6	114106323	113803282	114286195	within	SORCS2
Fleece length	6	114106323	114298803	114449956	192480	AFAP1
Fleece length	6	114106323	114462229	114630698	355906	ABLIM2
Fleece length	6	114106682	113689810	113704890	-401792	TADA2B
Fleece length	6	114106682	113705784	113720318	-386364	GRPEL1
Fleece length	6	114106682	114012083	114016089	-90593	PSAPL1
Fleece length	6	114106682	114139014	114143775	32332	LOC102176030
Fleece length	6	114106682	113686293	113689310	-417372	CCDC96
Fleece length	6	114106682	113563912	113682636	-424046	TBC1D14
Fleece length	6	114106682	113803282	114286195	within	SORCS2
Fleece length	6	114106682	114298803	114449956	192121	AFAP1
Fleece length	6	114106682	114462229	114630698	355547	ABLIM2
Fleece length	6	114108173	113689810	113704890	-403283	TADA2B
Fleece length	6	114108173	113705784	113720318	-387855	GRPEL1
Fleece length	6	114108173	114012083	114016089	-92084	PSAPL1
Fleece length	6	114108173	114139014	114143775	30841	LOC102176030
Fleece length	6	114108173	113686293	113689310	-418863	CCDC96
Fleece length	6	114108173	113563912	113682636	-425537	TBC1D14
Fleece length	6	114108173	113803282	114286195	within	SORCS2
Fleece length	6	114108173	114298803	114449956	190630	AFAP1
Fleece length	6	114108173	114462229	114630698	354056	ABLIM2
Fleece length	6	114108275	113689810	113704890	-403385	TADA2B
Fleece length	6	114108275	113705784	113720318	-387957	GRPEL1
Fleece length	6	114108275	114012083	114016089	-92186	PSAPL1
Fleece length	6	114108275	114139014	114143775	30739	LOC102176030
Fleece length	6	114108275	113686293	113689310	-418965	CCDC96
Fleece length	6	114108275	113563912	113682636	-425639	TBC1D14
Fleece length	6	114108275	113803282	114286195	within	SORCS2
Fleece length	6	114108275	114298803	114449956	190528	AFAP1
Fleece length	6	114108275	114462229	114630698	353954	ABLIM2
Fleece length	6	114111249	113689810	113704890	-406359	TADA2B
Fleece length	6	114111249	113705784	113720318	-390931	GRPEL1
Fleece length	6	114111249	114012083	114016089	-95160	PSAPL1
Fleece length	6	114111249	114139014	114143775	27765	LOC102176030
Fleece length	6	114111249	113686293	113689310	-421939	CCDC96
Fleece length	6	114111249	113563912	113682636	-428613	TBC1D14
Fleece length	6	114111249	113803282	114286195	within	SORCS2
Fleece length	6	114111249	114298803	114449956	187554	AFAP1
Fleece length	6	114111249	114462229	114630698	350980	ABLIM2
Fleece length	6	114111379	113689810	113704890	-406489	TADA2B
Fleece length	6	114111379	113705784	113720318	-391061	GRPEL1
Fleece length	6	114111379	114012083	114016089	-95290	PSAPL1
Fleece length	6	114111379	114139014	114143775	27635	LOC102176030
Fleece length	6	114111379	113686293	113689310	-422069	CCDC96
Fleece length	6	114111379	113563912	113682636	-428743	TBC1D14
Fleece length	6	114111379	113803282	114286195	within	SORCS2
Fleece length	6	114111379	114298803	114449956	187424	AFAP1
Fleece length	6	114111379	114462229	114630698	350850	ABLIM2
Fleece length	6	114111423	113689810	113704890	-406533	TADA2B
Fleece length	6	114111423	113705784	113720318	-391105	GRPEL1
Fleece length	6	114111423	114012083	114016089	-95334	PSAPL1
Fleece length	6	114111423	114139014	114143775	27591	LOC102176030
Fleece length	6	114111423	113686293	113689310	-422113	CCDC96
Fleece length	6	114111423	113563912	113682636	-428787	TBC1D14
Fleece length	6	114111423	113803282	114286195	within	SORCS2
Fleece length	6	114111423	114298803	114449956	187380	AFAP1
Fleece length	6	114111423	114462229	114630698	350806	ABLIM2
Fleece length	6	114111845	113689810	113704890	-406955	TADA2B
Fleece length	6	114111845	113705784	113720318	-391527	GRPEL1
Fleece length	6	114111845	114012083	114016089	-95756	PSAPL1
Fleece length	6	114111845	114139014	114143775	27169	LOC102176030
Fleece length	6	114111845	113686293	113689310	-422535	CCDC96
Fleece length	6	114111845	113563912	113682636	-429209	TBC1D14
Fleece length	6	114111845	113803282	114286195	within	SORCS2
Fleece length	6	114111845	114298803	114449956	186958	AFAP1
Fleece length	6	114111845	114462229	114630698	350384	ABLIM2
Fleece length	6	115574706	115206188	115210052	-364654	HMX1
Fleece length	6	115574706	115340991	115342962	-231744	ADRA2C
Fleece length	6	115574706	115775076	115781410	200370	TACC3
Fleece length	6	115574706	115985628	115987368	410922	C6H4orf48
Fleece length	6	115574706	115536922	115550106	-24600	LRPAP1
Fleece length	6	115574706	115678179	115691181	103473	LOC108636239
Fleece length	6	115574706	115685288	115693478	110582	HGFAC
Fleece length	6	115574706	115701126	115712911	126420	DOK7
Fleece length	6	115574706	115801874	115815253	227168	SLBP
Fleece length	6	115574706	115816910	115823833	242204	TMEM129
Fleece length	6	115574706	115826811	115853764	252105	LETM1
Fleece length	6	115574706	115868822	115945704	294116	WHSC1
Fleece length	6	115574706	115946155	115968069	371449	NELFA
Fleece length	6	115574706	116001909	116019959	427203	LOC108636241
Fleece length	6	115574706	116073020	116125459	498314	POLN
Fleece length	6	115574706	115562850	115685195	within	RGS12
Fleece length	6	115574706	115992616	116000554	417910	NAT8L
Fleece length	6	115578298	115206188	115210052	-368246	HMX1
Fleece length	6	115578298	115340991	115342962	-235336	ADRA2C
Fleece length	6	115578298	115775076	115781410	196778	TACC3
Fleece length	6	115578298	115985628	115987368	407330	C6H4orf48
Fleece length	6	115578298	115536922	115550106	-28192	LRPAP1
Fleece length	6	115578298	115678179	115691181	99881	LOC108636239
Fleece length	6	115578298	115685288	115693478	106990	HGFAC
Fleece length	6	115578298	115701126	115712911	122828	DOK7
Fleece length	6	115578298	115801874	115815253	223576	SLBP
Fleece length	6	115578298	115816910	115823833	238612	TMEM129
Fleece length	6	115578298	115826811	115853764	248513	LETM1
Fleece length	6	115578298	115868822	115945704	290524	WHSC1
Fleece length	6	115578298	115946155	115968069	367857	NELFA
Fleece length	6	115578298	116001909	116019959	423611	LOC108636241
Fleece length	6	115578298	116073020	116125459	494722	POLN
Fleece length	6	115578298	115562850	115685195	within	RGS12
Fleece length	6	115578298	115992616	116000554	414318	NAT8L
Fleece length	6	115578368	115206188	115210052	-368316	HMX1
Fleece length	6	115578368	115340991	115342962	-235406	ADRA2C
Fleece length	6	115578368	115775076	115781410	196708	TACC3
Fleece length	6	115578368	115985628	115987368	407260	C6H4orf48
Fleece length	6	115578368	115536922	115550106	-28262	LRPAP1
Fleece length	6	115578368	115678179	115691181	99811	LOC108636239
Fleece length	6	115578368	115685288	115693478	106920	HGFAC
Fleece length	6	115578368	115701126	115712911	122758	DOK7
Fleece length	6	115578368	115801874	115815253	223506	SLBP
Fleece length	6	115578368	115816910	115823833	238542	TMEM129
Fleece length	6	115578368	115826811	115853764	248443	LETM1
Fleece length	6	115578368	115868822	115945704	290454	WHSC1
Fleece length	6	115578368	115946155	115968069	367787	NELFA
Fleece length	6	115578368	116001909	116019959	423541	LOC108636241
Fleece length	6	115578368	116073020	116125459	494652	POLN
Fleece length	6	115578368	115562850	115685195	within	RGS12
Fleece length	6	115578368	115992616	116000554	414248	NAT8L
Fleece length	6	115578415	115206188	115210052	-368363	HMX1
Fleece length	6	115578415	115340991	115342962	-235453	ADRA2C
Fleece length	6	115578415	115775076	115781410	196661	TACC3
Fleece length	6	115578415	115985628	115987368	407213	C6H4orf48
Fleece length	6	115578415	115536922	115550106	-28309	LRPAP1
Fleece length	6	115578415	115678179	115691181	99764	LOC108636239
Fleece length	6	115578415	115685288	115693478	106873	HGFAC
Fleece length	6	115578415	115701126	115712911	122711	DOK7
Fleece length	6	115578415	115801874	115815253	223459	SLBP
Fleece length	6	115578415	115816910	115823833	238495	TMEM129
Fleece length	6	115578415	115826811	115853764	248396	LETM1
Fleece length	6	115578415	115868822	115945704	290407	WHSC1
Fleece length	6	115578415	115946155	115968069	367740	NELFA
Fleece length	6	115578415	116001909	116019959	423494	LOC108636241
Fleece length	6	115578415	116073020	116125459	494605	POLN
Fleece length	6	115578415	115562850	115685195	within	RGS12
Fleece length	6	115578415	115992616	116000554	414201	NAT8L
Fleece length	6	115578444	115206188	115210052	-368392	HMX1
Fleece length	6	115578444	115340991	115342962	-235482	ADRA2C
Fleece length	6	115578444	115775076	115781410	196632	TACC3
Fleece length	6	115578444	115985628	115987368	407184	C6H4orf48
Fleece length	6	115578444	115536922	115550106	-28338	LRPAP1
Fleece length	6	115578444	115678179	115691181	99735	LOC108636239
Fleece length	6	115578444	115685288	115693478	106844	HGFAC
Fleece length	6	115578444	115701126	115712911	122682	DOK7
Fleece length	6	115578444	115801874	115815253	223430	SLBP
Fleece length	6	115578444	115816910	115823833	238466	TMEM129
Fleece length	6	115578444	115826811	115853764	248367	LETM1
Fleece length	6	115578444	115868822	115945704	290378	WHSC1
Fleece length	6	115578444	115946155	115968069	367711	NELFA
Fleece length	6	115578444	116001909	116019959	423465	LOC108636241
Fleece length	6	115578444	116073020	116125459	494576	POLN
Fleece length	6	115578444	115562850	115685195	within	RGS12
Fleece length	6	115578444	115992616	116000554	414172	NAT8L
Fleece length	6	115581252	115206188	115210052	-371200	HMX1
Fleece length	6	115581252	115340991	115342962	-238290	ADRA2C
Fleece length	6	115581252	115775076	115781410	193824	TACC3
Fleece length	6	115581252	115985628	115987368	404376	C6H4orf48
Fleece length	6	115581252	115536922	115550106	-31146	LRPAP1
Fleece length	6	115581252	115678179	115691181	96927	LOC108636239
Fleece length	6	115581252	115685288	115693478	104036	HGFAC
Fleece length	6	115581252	115701126	115712911	119874	DOK7
Fleece length	6	115581252	115801874	115815253	220622	SLBP
Fleece length	6	115581252	115816910	115823833	235658	TMEM129
Fleece length	6	115581252	115826811	115853764	245559	LETM1
Fleece length	6	115581252	115868822	115945704	287570	WHSC1
Fleece length	6	115581252	115946155	115968069	364903	NELFA
Fleece length	6	115581252	116001909	116019959	420657	LOC108636241
Fleece length	6	115581252	116073020	116125459	491768	POLN
Fleece length	6	115581252	115562850	115685195	within	RGS12
Fleece length	6	115581252	115992616	116000554	411364	NAT8L
Fleece length	6	115581272	115206188	115210052	-371220	HMX1
Fleece length	6	115581272	115340991	115342962	-238310	ADRA2C
Fleece length	6	115581272	115775076	115781410	193804	TACC3
Fleece length	6	115581272	115985628	115987368	404356	C6H4orf48
Fleece length	6	115581272	115536922	115550106	-31166	LRPAP1
Fleece length	6	115581272	115678179	115691181	96907	LOC108636239
Fleece length	6	115581272	115685288	115693478	104016	HGFAC
Fleece length	6	115581272	115701126	115712911	119854	DOK7
Fleece length	6	115581272	115801874	115815253	220602	SLBP
Fleece length	6	115581272	115816910	115823833	235638	TMEM129
Fleece length	6	115581272	115826811	115853764	245539	LETM1
Fleece length	6	115581272	115868822	115945704	287550	WHSC1
Fleece length	6	115581272	115946155	115968069	364883	NELFA
Fleece length	6	115581272	116001909	116019959	420637	LOC108636241
Fleece length	6	115581272	116073020	116125459	491748	POLN
Fleece length	6	115581272	115562850	115685195	within	RGS12
Fleece length	6	115581272	115992616	116000554	411344	NAT8L
Fleece length	6	115583050	115206188	115210052	-372998	HMX1
Fleece length	6	115583050	115340991	115342962	-240088	ADRA2C
Fleece length	6	115583050	115775076	115781410	192026	TACC3
Fleece length	6	115583050	115985628	115987368	402578	C6H4orf48
Fleece length	6	115583050	115536922	115550106	-32944	LRPAP1
Fleece length	6	115583050	115678179	115691181	95129	LOC108636239
Fleece length	6	115583050	115685288	115693478	102238	HGFAC
Fleece length	6	115583050	115701126	115712911	118076	DOK7
Fleece length	6	115583050	115801874	115815253	218824	SLBP
Fleece length	6	115583050	115816910	115823833	233860	TMEM129
Fleece length	6	115583050	115826811	115853764	243761	LETM1
Fleece length	6	115583050	115868822	115945704	285772	WHSC1
Fleece length	6	115583050	115946155	115968069	363105	NELFA
Fleece length	6	115583050	116001909	116019959	418859	LOC108636241
Fleece length	6	115583050	116073020	116125459	489970	POLN
Fleece length	6	115583050	115562850	115685195	within	RGS12
Fleece length	6	115583050	115992616	116000554	409566	NAT8L
Fleece length	6	115583302	115206188	115210052	-373250	HMX1
Fleece length	6	115583302	115340991	115342962	-240340	ADRA2C
Fleece length	6	115583302	115775076	115781410	191774	TACC3
Fleece length	6	115583302	115985628	115987368	402326	C6H4orf48
Fleece length	6	115583302	115536922	115550106	-33196	LRPAP1
Fleece length	6	115583302	115678179	115691181	94877	LOC108636239
Fleece length	6	115583302	115685288	115693478	101986	HGFAC
Fleece length	6	115583302	115701126	115712911	117824	DOK7
Fleece length	6	115583302	115801874	115815253	218572	SLBP
Fleece length	6	115583302	115816910	115823833	233608	TMEM129
Fleece length	6	115583302	115826811	115853764	243509	LETM1
Fleece length	6	115583302	115868822	115945704	285520	WHSC1
Fleece length	6	115583302	115946155	115968069	362853	NELFA
Fleece length	6	115583302	116001909	116019959	418607	LOC108636241
Fleece length	6	115583302	116073020	116125459	489718	POLN
Fleece length	6	115583302	115562850	115685195	within	RGS12
Fleece length	6	115583302	115992616	116000554	409314	NAT8L
Fleece length	6	115583312	115206188	115210052	-373260	HMX1
Fleece length	6	115583312	115340991	115342962	-240350	ADRA2C
Fleece length	6	115583312	115775076	115781410	191764	TACC3
Fleece length	6	115583312	115985628	115987368	402316	C6H4orf48
Fleece length	6	115583312	115536922	115550106	-33206	LRPAP1
Fleece length	6	115583312	115678179	115691181	94867	LOC108636239
Fleece length	6	115583312	115685288	115693478	101976	HGFAC
Fleece length	6	115583312	115701126	115712911	117814	DOK7
Fleece length	6	115583312	115801874	115815253	218562	SLBP
Fleece length	6	115583312	115816910	115823833	233598	TMEM129
Fleece length	6	115583312	115826811	115853764	243499	LETM1
Fleece length	6	115583312	115868822	115945704	285510	WHSC1
Fleece length	6	115583312	115946155	115968069	362843	NELFA
Fleece length	6	115583312	116001909	116019959	418597	LOC108636241
Fleece length	6	115583312	116073020	116125459	489708	POLN
Fleece length	6	115583312	115562850	115685195	within	RGS12
Fleece length	6	115583312	115992616	116000554	409304	NAT8L
Fleece length	6	115584191	115206188	115210052	-374139	HMX1
Fleece length	6	115584191	115340991	115342962	-241229	ADRA2C
Fleece length	6	115584191	115775076	115781410	190885	TACC3
Fleece length	6	115584191	115985628	115987368	401437	C6H4orf48
Fleece length	6	115584191	115536922	115550106	-34085	LRPAP1
Fleece length	6	115584191	115678179	115691181	93988	LOC108636239
Fleece length	6	115584191	115685288	115693478	101097	HGFAC
Fleece length	6	115584191	115701126	115712911	116935	DOK7
Fleece length	6	115584191	115801874	115815253	217683	SLBP
Fleece length	6	115584191	115816910	115823833	232719	TMEM129
Fleece length	6	115584191	115826811	115853764	242620	LETM1
Fleece length	6	115584191	115868822	115945704	284631	WHSC1
Fleece length	6	115584191	115946155	115968069	361964	NELFA
Fleece length	6	115584191	116001909	116019959	417718	LOC108636241
Fleece length	6	115584191	116073020	116125459	488829	POLN
Fleece length	6	115584191	115562850	115685195	within	RGS12
Fleece length	6	115584191	115992616	116000554	408425	NAT8L
Fleece length	6	115586088	115206188	115210052	-376036	HMX1
Fleece length	6	115586088	115340991	115342962	-243126	ADRA2C
Fleece length	6	115586088	115775076	115781410	188988	TACC3
Fleece length	6	115586088	115985628	115987368	399540	C6H4orf48
Fleece length	6	115586088	115536922	115550106	-35982	LRPAP1
Fleece length	6	115586088	115678179	115691181	92091	LOC108636239
Fleece length	6	115586088	115685288	115693478	99200	HGFAC
Fleece length	6	115586088	115701126	115712911	115038	DOK7
Fleece length	6	115586088	115801874	115815253	215786	SLBP
Fleece length	6	115586088	115816910	115823833	230822	TMEM129
Fleece length	6	115586088	115826811	115853764	240723	LETM1
Fleece length	6	115586088	115868822	115945704	282734	WHSC1
Fleece length	6	115586088	115946155	115968069	360067	NELFA
Fleece length	6	115586088	116001909	116019959	415821	LOC108636241
Fleece length	6	115586088	116073020	116125459	486932	POLN
Fleece length	6	115586088	115562850	115685195	within	RGS12
Fleece length	6	115586088	115992616	116000554	406528	NAT8L
Fleece length	6	115586283	115206188	115210052	-376231	HMX1
Fleece length	6	115586283	115340991	115342962	-243321	ADRA2C
Fleece length	6	115586283	115775076	115781410	188793	TACC3
Fleece length	6	115586283	115985628	115987368	399345	C6H4orf48
Fleece length	6	115586283	115536922	115550106	-36177	LRPAP1
Fleece length	6	115586283	115678179	115691181	91896	LOC108636239
Fleece length	6	115586283	115685288	115693478	99005	HGFAC
Fleece length	6	115586283	115701126	115712911	114843	DOK7
Fleece length	6	115586283	115801874	115815253	215591	SLBP
Fleece length	6	115586283	115816910	115823833	230627	TMEM129
Fleece length	6	115586283	115826811	115853764	240528	LETM1
Fleece length	6	115586283	115868822	115945704	282539	WHSC1
Fleece length	6	115586283	115946155	115968069	359872	NELFA
Fleece length	6	115586283	116001909	116019959	415626	LOC108636241
Fleece length	6	115586283	116073020	116125459	486737	POLN
Fleece length	6	115586283	115562850	115685195	within	RGS12
Fleece length	6	115586283	115992616	116000554	406333	NAT8L
Fleece length	6	115599523	115206188	115210052	-389471	HMX1
Fleece length	6	115599523	115340991	115342962	-256561	ADRA2C
Fleece length	6	115599523	115775076	115781410	175553	TACC3
Fleece length	6	115599523	115985628	115987368	386105	C6H4orf48
Fleece length	6	115599523	115536922	115550106	-49417	LRPAP1
Fleece length	6	115599523	115678179	115691181	78656	LOC108636239
Fleece length	6	115599523	115685288	115693478	85765	HGFAC
Fleece length	6	115599523	115701126	115712911	101603	DOK7
Fleece length	6	115599523	115801874	115815253	202351	SLBP
Fleece length	6	115599523	115816910	115823833	217387	TMEM129
Fleece length	6	115599523	115826811	115853764	227288	LETM1
Fleece length	6	115599523	115868822	115945704	269299	WHSC1
Fleece length	6	115599523	115946155	115968069	346632	NELFA
Fleece length	6	115599523	116001909	116019959	402386	LOC108636241
Fleece length	6	115599523	116073020	116125459	473497	POLN
Fleece length	6	115599523	115562850	115685195	within	RGS12
Fleece length	6	115599523	115992616	116000554	393093	NAT8L
Fleece length	6	115605297	115206188	115210052	-395245	HMX1
Fleece length	6	115605297	115340991	115342962	-262335	ADRA2C
Fleece length	6	115605297	115775076	115781410	169779	TACC3
Fleece length	6	115605297	115985628	115987368	380331	C6H4orf48
Fleece length	6	115605297	115536922	115550106	-55191	LRPAP1
Fleece length	6	115605297	115678179	115691181	72882	LOC108636239
Fleece length	6	115605297	115685288	115693478	79991	HGFAC
Fleece length	6	115605297	115701126	115712911	95829	DOK7
Fleece length	6	115605297	115801874	115815253	196577	SLBP
Fleece length	6	115605297	115816910	115823833	211613	TMEM129
Fleece length	6	115605297	115826811	115853764	221514	LETM1
Fleece length	6	115605297	115868822	115945704	263525	WHSC1
Fleece length	6	115605297	115946155	115968069	340858	NELFA
Fleece length	6	115605297	116001909	116019959	396612	LOC108636241
Fleece length	6	115605297	116073020	116125459	467723	POLN
Fleece length	6	115605297	115562850	115685195	within	RGS12
Fleece length	6	115605297	115992616	116000554	387319	NAT8L
Fleece length	6	115605508	115206188	115210052	-395456	HMX1
Fleece length	6	115605508	115340991	115342962	-262546	ADRA2C
Fleece length	6	115605508	115775076	115781410	169568	TACC3
Fleece length	6	115605508	115985628	115987368	380120	C6H4orf48
Fleece length	6	115605508	115536922	115550106	-55402	LRPAP1
Fleece length	6	115605508	115678179	115691181	72671	LOC108636239
Fleece length	6	115605508	115685288	115693478	79780	HGFAC
Fleece length	6	115605508	115701126	115712911	95618	DOK7
Fleece length	6	115605508	115801874	115815253	196366	SLBP
Fleece length	6	115605508	115816910	115823833	211402	TMEM129
Fleece length	6	115605508	115826811	115853764	221303	LETM1
Fleece length	6	115605508	115868822	115945704	263314	WHSC1
Fleece length	6	115605508	115946155	115968069	340647	NELFA
Fleece length	6	115605508	116001909	116019959	396401	LOC108636241
Fleece length	6	115605508	116073020	116125459	467512	POLN
Fleece length	6	115605508	115562850	115685195	within	RGS12
Fleece length	6	115605508	115992616	116000554	387108	NAT8L
Fleece length	6	115606026	115206188	115210052	-395974	HMX1
Fleece length	6	115606026	115340991	115342962	-263064	ADRA2C
Fleece length	6	115606026	115775076	115781410	169050	TACC3
Fleece length	6	115606026	115985628	115987368	379602	C6H4orf48
Fleece length	6	115606026	115536922	115550106	-55920	LRPAP1
Fleece length	6	115606026	115678179	115691181	72153	LOC108636239
Fleece length	6	115606026	115685288	115693478	79262	HGFAC
Fleece length	6	115606026	115701126	115712911	95100	DOK7
Fleece length	6	115606026	115801874	115815253	195848	SLBP
Fleece length	6	115606026	115816910	115823833	210884	TMEM129
Fleece length	6	115606026	115826811	115853764	220785	LETM1
Fleece length	6	115606026	115868822	115945704	262796	WHSC1
Fleece length	6	115606026	115946155	115968069	340129	NELFA
Fleece length	6	115606026	116001909	116019959	395883	LOC108636241
Fleece length	6	115606026	116073020	116125459	466994	POLN
Fleece length	6	115606026	115562850	115685195	within	RGS12
Fleece length	6	115606026	115992616	116000554	386590	NAT8L
Fleece length	6	115635769	115206188	115210052	-425717	HMX1
Fleece length	6	115635769	115340991	115342962	-292807	ADRA2C
Fleece length	6	115635769	115775076	115781410	139307	TACC3
Fleece length	6	115635769	115985628	115987368	349859	C6H4orf48
Fleece length	6	115635769	115536922	115550106	-85663	LRPAP1
Fleece length	6	115635769	115678179	115691181	42410	LOC108636239
Fleece length	6	115635769	115685288	115693478	49519	HGFAC
Fleece length	6	115635769	115701126	115712911	65357	DOK7
Fleece length	6	115635769	115801874	115815253	166105	SLBP
Fleece length	6	115635769	115816910	115823833	181141	TMEM129
Fleece length	6	115635769	115826811	115853764	191042	LETM1
Fleece length	6	115635769	115868822	115945704	233053	WHSC1
Fleece length	6	115635769	115946155	115968069	310386	NELFA
Fleece length	6	115635769	116001909	116019959	366140	LOC108636241
Fleece length	6	115635769	116073020	116125459	437251	POLN
Fleece length	6	115635769	115562850	115685195	within	RGS12
Fleece length	6	115635769	115992616	116000554	356847	NAT8L
Fleece length	13	2153013	2217028	2234346	64015	LAMP5
Fleece length	13	2153013	2248987	2364119	95974	PAK5
Fleece length	13	2153013	1708096	2179763	within	PLCB4
Fleece length	13	2153032	2217028	2234346	63996	LAMP5
Fleece length	13	2153032	2248987	2364119	95955	PAK5
Fleece length	13	2153032	1708096	2179763	within	PLCB4
Fleece length	13	2153041	2217028	2234346	63987	LAMP5
Fleece length	13	2153041	2248987	2364119	95946	PAK5
Fleece length	13	2153041	1708096	2179763	within	PLCB4
Fleece length	13	2153075	2217028	2234346	63953	LAMP5
Fleece length	13	2153075	2248987	2364119	95912	PAK5
Fleece length	13	2153075	1708096	2179763	within	PLCB4
Fleece length	16	7381769	7037618	7037689	-344080	TRNAW-CCA-84
Fleece length	16	7381773	7037618	7037689	-344084	TRNAW-CCA-84
Fleece length	16	76396893	76318875	76332732	-64161	LOC108637795
Fleece length	16	76396893	75974525	75995529	-401364	ATP6V1G3
Fleece length	16	76396893	76311995	76317959	-78934	LOC106503008
Fleece length	16	76396893	76367812	76414150	within	LOC102174324
Fleece length	16	76396893	76103209	76232274	-164619	PTPRC
Fleece length	18	64431725	63965422	63970667	-461058	LOC108638049
Fleece length	18	64431725	63989771	63992041	-439684	TMEM86B
Fleece length	18	64431725	64002425	64007097	-424628	LOC108638050
Fleece length	18	64431725	64018850	64025952	-405773	DNAAF3
Fleece length	18	64431725	64032808	64044713	-387012	TNNT1
Fleece length	18	64431725	64113780	64120199	-311526	LOC108638051
Fleece length	18	64431725	64246531	64250692	-181033	NCR1
Fleece length	18	64431725	64274922	64282481	-149244	LOC102189064
Fleece length	18	64431725	64348655	64355726	-75999	LOC102168342
Fleece length	18	64431725	64360127	64362543	-69182	LOC108638096
Fleece length	18	64431725	64409940	64421564	-10161	LOC108638053
Fleece length	18	64431725	64538073	64538144	106348	TRNAC-GCA-215
Fleece length	18	64431725	64541725	64546885	110000	LOC106503943
Fleece length	18	64431725	64569908	64580219	138183	LAIR1
Fleece length	18	64431725	64640301	64642233	208576	LENG9
Fleece length	18	64431725	64643002	64648946	211277	CDC42EP5
Fleece length	18	64431725	64719258	64721309	287533	LOC102175389
Fleece length	18	64431725	64789919	64794155	358194	TSEN34
Fleece length	18	64431725	64816664	64820306	384939	LENG1
Fleece length	18	64431725	64851579	64858876	419854	TFPT
Fleece length	18	64431725	64858932	64862183	427207	NDUFA3
Fleece length	18	64431725	64892802	64893801	461077	LOC102171541
Fleece length	18	64431725	64904815	64906174	473090	LOC102168291
Fleece length	18	64431725	64913442	64914442	481717	LOC102171271
Fleece length	18	64431725	64926811	64927719	495086	LOC102191644
Fleece length	18	64431725	63927365	63948384	-483341	BRSK1
Fleece length	18	64431725	63967822	63989241	-442484	PPP6R1
Fleece length	18	64431725	63994385	64009193	-422532	PTPRH
Fleece length	18	64431725	64009783	64016488	-415237	SYT5
Fleece length	18	64431725	64027068	64030942	-400783	TNNI3
Fleece length	18	64431725	64049619	64068661	-363064	PPP1R12C
Fleece length	18	64431725	64069503	64082010	-349715	EPS8L1
Fleece length	18	64431725	64126831	64127877	-303848	LOC108638095
Fleece length	18	64431725	64136851	64147895	-283830	GP6
Fleece length	18	64431725	64150660	64179904	-251821	NLRP2
Fleece length	18	64431725	64193955	64214660	-217065	LOC102174023
Fleece length	18	64431725	64257859	64268466	-163259	LOC102182340
Fleece length	18	64431725	64330955	64340809	-90916	LOC106503874
Fleece length	18	64431725	64385520	64393074	-38651	LOC102190217
Fleece length	18	64431725	64502409	64509559	70684	LOC102189305
Fleece length	18	64431725	64550756	64554973	119031	LOC102171241
Fleece length	18	64431725	64630560	64640497	198835	LENG8
Fleece length	18	64431725	64654184	64677456	222459	LOC102179663
Fleece length	18	64431725	64698585	64701902	266860	LOC102174835
Fleece length	18	64431725	64731027	64745406	299302	LOC102172431
Fleece length	18	64431725	64754762	64780996	323037	LOC106501822
Fleece length	18	64431725	64780137	64786813	348412	RPS9
Fleece length	18	64431725	64794536	64805882	362811	MBOAT7
Fleece length	18	64431725	64805830	64816562	374105	TMC4
Fleece length	18	64431725	64820238	64836160	388513	CNOT3
Fleece length	18	64431725	64839706	64851222	407981	PRPF31
Fleece length	18	64431725	64863128	64870636	431403	OSCAR
Fleece length	18	64431725	64093861	64113708	-318017	RDH13
Fleece length	18	64431725	64224240	64238236	-193489	LOC102188793
Fleece length	18	64431725	64613486	64627395	181761	TTYH1
Fleece length	18	64431725	64874670	64883208	442945	TARM1
Fleece length	18	64431725	63953430	63964942	-466783	HSPBP1
Fleece length	20	56722133	56559965	56574515	-147618	LOC108633202
Fleece length	20	56722133	56157145	56418354	-303779	MYO10
Fleece length	20	56722133	56450873	56607068	-115065	FAM134B
Fleece length	20	56722133	56903699	57019253	181566	44996
Fleece length	20	56722133	57170615	57623887	448482	FBXL7
Fleece length	20	56722133	56614034	56627946	-94187	ZNF622
Fleece length	21	65871544	65752268	65754213	-117331	DIO3
Fleece length	21	65871544	66200079	66205435	328535	HSP90AA1
Fleece length	21	65871544	66369714	66369787	498170	TRNAI-AAU-5
Fleece length	21	65871544	65622880	65650910	-220634	LOC106503392
Fleece length	21	65871544	65748273	65752333	-119211	LOC102169338
Fleece length	21	65871544	66110890	66172758	239346	DYNC1H1
Fleece length	21	65871544	66174530	66189377	302986	LOC102170558
Fleece length	21	65871544	66245153	66311743	373609	WDR20
Fleece length	21	65871544	65650238	65682217	-189327	LOC108638542
Fleece length	21	65871544	66313373	66358670	441829	MOK
Fleece length	21	65871544	65937135	66076828	65591	PPP2R5C
Fleece length	26	7282942	6835311	6843232	-439710	TEX36
Fleece length	26	7282942	6766305	6799208	-483734	EDRF1
Fleece length	26	7282942	7497626	7566182	214684	ZRANB1
Fleece length	26	7282942	7627226	7654917	344284	FAM175B
Fleece length	26	7282942	7658601	7680915	375659	METTL10
Fleece length	26	7282942	7680361	7807311	397419	FAM53B
Fleece length	26	7282942	7328100	7495953	45158	CTBP2
Fleece length	26	7284060	6835311	6843232	-440828	TEX36
Fleece length	26	7284060	6766305	6799208	-484852	EDRF1
Fleece length	26	7284060	7497626	7566182	213566	ZRANB1
Fleece length	26	7284060	7627226	7654917	343166	FAM175B
Fleece length	26	7284060	7658601	7680915	374541	METTL10
Fleece length	26	7284060	7680361	7807311	396301	FAM53B
Fleece length	26	7284060	7328100	7495953	44040	CTBP2
Fleece length	28	6796117	6511439	6515631	-280486	LRIT2
Fleece length	28	6796117	6553785	6562528	-233589	C28H10orf99
Fleece length	28	6796117	6572087	6585875	-210242	GHITM
Fleece length	28	6796117	6481009	6491180	-304937	RGR
Fleece length	28	6796117	6494743	6505428	-290689	LRIT1
Fleece length	28	6796117	6523386	6546570	-249547	CDHR1
Fleece length	28	6796117	6276191	6438713	-357404	CCSER2
Fleece length	28	6796120	6511439	6515631	-280489	LRIT2
Fleece length	28	6796120	6553785	6562528	-233592	C28H10orf99
Fleece length	28	6796120	6572087	6585875	-210245	GHITM
Fleece length	28	6796120	6481009	6491180	-304940	RGR
Fleece length	28	6796120	6494743	6505428	-290692	LRIT1
Fleece length	28	6796120	6523386	6546570	-249550	CDHR1
Fleece length	28	6796120	6276191	6438713	-357407	CCSER2
