# Supplementary material for: Genome-wide association study for cashmere traits in Inner Mongolia cashmere goat population reveals new candidate genes and haplotypes
Source: BMC Genomics. 2024 Jul 2;25:658. doi: 10.1186/s12864-024-10543-4 (PMC11218406; doi:10.1186/s12864-024-10543-4)
Supplement: Supplementary file 3 — Supplementary Material 3. [file 12864_2024_10543_MOESM3_ESM.xlsx]

## Sheet: Table S2
Table S2 KEGG enrichment analysis results of candidate genes of cashmere traits in IMCGs
category	subcategory	ID	Description	GeneRatio	BgRatio	pvalue	p.adjust	qvalue	geneID	Count
Organismal Systems	Immune system	chx04612	Antigen processing and presentation	9/153	83/9252	8.46358e-06	0.0018366	0.0018366	102185412/102189064/102168342/108638096/108638053/106503874/102190217/102189305/100860851	9
Metabolism	Energy metabolism	chx00910	Nitrogen metabolism	4/153	19/9252	0.000229662	0.018331	0.018331	106502860/102175315/102175043/102174762	4
Organismal Systems	Immune system	chx04650	Natural killer cell mediated cytotoxicity	10/153	156/9252	0.000253424	0.018331	0.018331	102191004/102178123/108635630/100860893/102189064/108638096/108638053/106503874/102190217/102189305	10
Human Diseases	Immune disease	chx05332	Graft-versus-host disease	6/153	62/9252	0.00053121	0.0288181	0.0288181	102189064/108638096/108638053/106503874/102190217/102189305	6
Organismal Systems	Digestive system	chx04974	Protein digestion and absorption	8/153	138/9252	0.00201562	0.0874779	0.0874779	102188405/102170120/108634229/102178059/102178345/100861199/100861202/102182212	8
Metabolism	Energy metabolism	chx00190	Oxidative phosphorylation	7/153	139/9252	0.00817096	0.295516	0.295516	102188675/102190747/102189176/102172556/102172289/102173216/102172091	7
Organismal Systems	Excretory system	chx04966	Collecting duct acid secretion	3/153	27/9252	0.00969674	0.300599	0.300599	102174762/102172556/102173216	3
Organismal Systems	Endocrine system	chx04917	Prolactin signaling pathway	4/153	79/9252	0.0415949	0.985557	0.985557	102180550/102178616/108638107/100860766	4
Metabolism	Glycan biosynthesis and metabolism	chx00514	Other types of O-glycan biosynthesis	3/153	47/9252	0.0423551	0.985557	0.985557	102191287/102185180/102170783	3
Organismal Systems	Digestive system	chx04979	Cholesterol metabolism	3/153	51/9252	0.0518902	0.985557	0.985557	102190474/102182841/102181855	3
Cellular Processes	Transport and catabolism	chx04145	Phagosome	6/153	165/9252	0.0558311	0.985557	0.985557	102184859/102172556/102171561/102173216/102182340/102180974	6
Organismal Systems	Immune system	chx04611	Platelet activation	5/153	125/9252	0.0561016	0.985557	0.985557	106502258/102191004/102184859/102180505/102188249	5
Human Diseases	Cardiovascular disease	chx05415	Diabetic cardiomyopathy	7/153	215/9252	0.0657231	0.985557	0.985557	102188675/102190747/102189176/102172289/102180505/102172091/100860775	7
Genetic Information Processing	Information processing in viruses	chx03250	Viral life cycle - HIV-1	3/153	68/9252	0.102383	0.985557	0.985557	102173377/108636404/106502235	3
Cellular Processes	Cell motility	chx04814	Motor proteins	6/153	196/9252	0.106232	0.985557	0.985557	102175943/102177343/102181232/100860775/102175716/102180974	6
Human Diseases	Endocrine and metabolic disease	chx04932	Non-alcoholic fatty liver disease	5/153	157/9252	0.118676	0.985557	0.985557	102188675/102190747/102189176/102172289/102172091	5
Metabolism	Glycan biosynthesis and metabolism	chx00512	Mucin type O-glycan biosynthesis	2/153	36/9252	0.118971	0.985557	0.985557	102185180/102170783	2
Organismal Systems	Immune system	chx04660	T cell receptor signaling pathway	4/153	118/9252	0.131452	0.985557	0.985557	102191740/102181217/102173490/102169526	4
Organismal Systems	Nervous system	chx04721	Synaptic vesicle cycle	3/153	78/9252	0.138487	0.985557	0.985557	102186203/102172556/102173216	3
Environmental Information Processing	Signal transduction	chx04071	Sphingolipid signaling pathway	4/153	123/9252	0.14637	0.985557	0.985557	102191740/102191004/102180505/102169526	4
Genetic Information Processing	Transcription	chx03040	Spliceosome	4/153	135/9252	0.184632	0.985557	0.985557	102177883/102185412/102183649/102173179	4
Organismal Systems	Circulatory system	chx04260	Cardiac muscle contraction	3/153	91/9252	0.190683	0.985557	0.985557	102188675/102172289/100860775	3
Metabolism	Glycan biosynthesis and metabolism	chx00513	Various types of N-glycan biosynthesis	2/153	49/9252	0.194137	0.985557	0.985557	102191287/102182552	2
Metabolism	Glycan biosynthesis and metabolism	chx00533	Glycosaminoglycan biosynthesis - keratan sulfate	1/153	14/9252	0.208336	0.985557	0.985557	102191287	1
Organismal Systems	Immune system	chx04666	Fc gamma R-mediated phagocytosis	3/153	97/9252	0.216263	0.985557	0.985557	102184859/102173490/102175716	3
Metabolism	Carbohydrate metabolism	chx00520	Amino sugar and nucleotide sugar metabolism	2/153	53/9252	0.21838	0.985557	0.985557	102182681/102180172	2
Metabolism	Glycan biosynthesis and metabolism	chx00510	N-Glycan biosynthesis	2/153	57/9252	0.242868	0.985557	0.985557	102191287/102182552	2
Human Diseases	Neurodegenerative disease	chx05016	Huntington disease	7/153	307/9252	0.245588	0.985557	0.985557	102188675/102190747/102189176/102172289/102171561/102180505/102172091	7
Metabolism	Glycan biosynthesis and metabolism	chx00604	Glycosphingolipid biosynthesis - ganglio series	1/153	17/9252	0.247027	0.985557	0.985557	102182559	1
Organismal Systems	Circulatory system	chx04261	Adrenergic signaling in cardiomyocytes	4/153	155/9252	0.254382	0.985557	0.985557	102191740/102180505/100860775/102169526	4
Environmental Information Processing	Signal transduction	chx04330	Notch signaling pathway	2/153	61/9252	0.267469	0.985557	0.985557	102189202/102173064	2
Environmental Information Processing	Signal transduction	chx04350	TGF-beta signaling pathway	3/153	111/9252	0.278254	0.985557	0.985557	102176609/100861211/102172824	3
Metabolism	Lipid metabolism	chx00100	Steroid biosynthesis	1/153	20/9252	0.283839	0.985557	0.985557	102179058	1
Metabolism	Metabolism of cofactors and vitamins	chx00730	Thiamine metabolism	1/153	20/9252	0.283839	0.985557	0.985557	102181829	1
Human Diseases	Neurodegenerative disease	chx05020	Prion disease	6/153	270/9252	0.28891	0.985557	0.985557	102188675/102190747/102185412/102189176/102172289/102172091	6
Metabolism	Global and overview maps	chx01200	Carbon metabolism	3/153	116/9252	0.300855	0.985557	0.985557	102177788/102178731/102189176	3
Human Diseases	Cancer: overview	chx05203	Viral carcinogenesis	5/153	221/9252	0.302622	0.985557	0.985557	102190390/102178731/102175131/102172556/102172568	5
Metabolism	Glycan biosynthesis and metabolism	chx00515	Mannose type O-glycan biosynthesis	1/153	23/9252	0.318862	0.985557	0.985557	102191287	1
Organismal Systems	Excretory system	chx04964	Proximal tubule bicarbonate reclamation	1/153	23/9252	0.318862	0.985557	0.985557	102174762	1
Organismal Systems	Endocrine system	chx04919	Thyroid hormone signaling pathway	3/153	122/9252	0.328094	0.985557	0.985557	102189202/102180505/102180706	3
Metabolism	Carbohydrate metabolism	chx00562	Inositol phosphate metabolism	2/153	72/9252	0.334813	0.985557	0.985557	102171561/102180505	2
Environmental Information Processing	Signal transduction	chx04152	AMPK signaling pathway	3/153	125/9252	0.341721	0.985557	0.985557	102191740/102190390/102169526	3
Organismal Systems	Development and regeneration	chx04360	Axon guidance	4/153	180/9252	0.347393	0.985557	0.985557	102169225/102176216/100861211/102181217	4
Metabolism	Glycan biosynthesis and metabolism	chx00563	Glycosylphosphatidylinositol (GPI)-anchor biosynthesis	1/153	26/9252	0.352183	0.985557	0.985557	102182090	1
Human Diseases	Immune disease	chx05310	Asthma	1/153	26/9252	0.352183	0.985557	0.985557	102191004	1
Organismal Systems	Environmental adaptation	chx04714	Thermogenesis	5/153	237/9252	0.354996	0.985557	0.985557	102188675/102190747/102189176/102172289/102172091	5
Human Diseases	Cancer: overview	chx05208	Chemical carcinogenesis - reactive oxygen species	5/153	237/9252	0.354996	0.985557	0.985557	102188675/102190747/102189176/102172289/102172091	5
Organismal Systems	Development and regeneration	chx04380	Osteoclast differentiation	3/153	128/9252	0.355329	0.985557	0.985557	102184859/102171241/108638128	3
Organismal Systems	Endocrine system	chx04918	Thyroid hormone synthesis	2/153	76/9252	0.35892	0.985557	0.985557	102174848/102180505	2
Human Diseases	Infectious disease: viral	chx05165	Human papillomavirus infection	7/153	352/9252	0.364091	0.985557	0.985557	102191740/102190390/102189202/102178731/102172556/102173216/102169526	7
Human Diseases	Infectious disease: bacterial	chx05152	Tuberculosis	4/153	185/9252	0.366257	0.985557	0.985557	102191004/102184859/102172556/102171561	4
Metabolism	Glycan biosynthesis and metabolism	chx00601	Glycosphingolipid biosynthesis - lacto and neolacto series	1/153	28/9252	0.373493	0.985557	0.985557	102191287	1
Organismal Systems	Digestive system	chx04971	Gastric acid secretion	2/153	79/9252	0.376794	0.985557	0.985557	102174762/102180505	2
Organismal Systems	Nervous system	chx04728	Dopaminergic synapse	3/153	133/9252	0.377927	0.985557	0.985557	102191740/102180505/102169526	3
Organismal Systems	Endocrine system	chx04915	Estrogen signaling pathway	3/153	135/9252	0.386925	0.985557	0.985557	102185412/102180505/100860851	3
Metabolism	Carbohydrate metabolism	chx00020	Citrate cycle (TCA cycle)	1/153	30/9252	0.394105	0.985557	0.985557	102189176	1
Metabolism	Lipid metabolism	chx01040	Biosynthesis of unsaturated fatty acids	1/153	30/9252	0.394105	0.985557	0.985557	102177788	1
Metabolism	Lipid metabolism	chx00592	alpha-Linolenic acid metabolism	1/153	31/9252	0.404158	0.985557	0.985557	102177788	1
Metabolism	Carbohydrate metabolism	chx00640	Propanoate metabolism	1/153	31/9252	0.404158	0.985557	0.985557	102177788	1
Environmental Information Processing	Signal transduction	chx04371	Apelin signaling pathway	3/153	139/9252	0.404827	0.985557	0.985557	102189202/102171561/102180505	3
Environmental Information Processing	Signal transduction	chx04151	PI3K-Akt signaling pathway	7/153	369/9252	0.410496	0.985557	0.985557	102191740/102180550/102178616/108638107/100860766/100860851/102169526	7
Human Diseases	Neurodegenerative disease	chx05014	Amyotrophic lateral sclerosis	7/153	372/9252	0.418688	0.985557	0.985557	102188675/102190747/102189919/102189176/102172289/102171561/102172091	7
Human Diseases	Neurodegenerative disease	chx05017	Spinocerebellar ataxia	3/153	144/9252	0.42699	0.985557	0.985557	102186203/102171561/102180505	3
Organismal Systems	Endocrine system	chx03320	PPAR signaling pathway	2/153	88/9252	0.429094	0.985557	0.985557	102177788/102190474	2
Organismal Systems	Immune system	chx04658	Th1 and Th2 cell differentiation	2/153	88/9252	0.429094	0.985557	0.985557	102189202/102175448	2
Organismal Systems	Nervous system	chx04723	Retrograde endocannabinoid signaling	3/153	145/9252	0.43139	0.985557	0.985557	102190747/102180505/102172091	3
Cellular Processes	Transport and catabolism	chx04136	Autophagy - other	1/153	34/9252	0.433331	0.985557	0.985557	102171561	1
Human Diseases	Infectious disease: bacterial	chx05150	Staphylococcus aureus infection	2/153	90/9252	0.440409	0.985557	0.985557	102184859/102182340	2
Environmental Information Processing	Signaling molecules and interaction	chx04080	Neuroactive ligand-receptor interaction	7/153	380/9252	0.440488	0.985557	0.985557	102181288/106502258/102174848/102180550/102178616/108638107/100860766	7
Organismal Systems	Endocrine system	chx04914	Progesterone-mediated oocyte maturation	2/153	92/9252	0.451601	0.985557	0.985557	102190390/100860851	2
Human Diseases	Immune disease	chx05340	Primary immunodeficiency	1/153	36/9252	0.451987	0.985557	0.985557	102173490	1
Environmental Information Processing	Signal transduction	chx04630	JAK-STAT signaling pathway	4/153	208/9252	0.452148	0.985557	0.985557	102180550/102178616/108638107/100860766	4
Human Diseases	Neurodegenerative disease	chx05010	Alzheimer disease	7/153	387/9252	0.459469	0.985557	0.985557	102188675/102190747/102189176/102172289/102171561/102180505/102172091	7
Metabolism	Metabolism of other amino acids	chx00410	beta-Alanine metabolism	1/153	37/9252	0.461085	0.985557	0.985557	102177788	1
Organismal Systems	Immune system	chx04610	Complement and coagulation cascades	2/153	94/9252	0.462667	0.985557	0.985557	106502258/102170373	2
Human Diseases	Immune disease	chx05323	Rheumatoid arthritis	2/153	94/9252	0.462667	0.985557	0.985557	102172556/102173216	2
Human Diseases	Neurodegenerative disease	chx05012	Parkinson disease	5/153	271/9252	0.46647	0.985557	0.985557	102188675/102190747/102189176/102172289/102172091	5
Metabolism	Global and overview maps	chx01250	Biosynthesis of nucleotide sugars	1/153	39/9252	0.478833	0.985557	0.985557	102180172	1
Human Diseases	Infectious disease: parasitic	chx05143	African trypanosomiasis	1/153	39/9252	0.478833	0.985557	0.985557	102180505	1
Genetic Information Processing	Translation	chx03015	mRNA surveillance pathway	2/153	97/9252	0.47902	0.985557	0.985557	102191740/102169526	2
Environmental Information Processing	Signal transduction	chx04070	Phosphatidylinositol signaling system	2/153	97/9252	0.47902	0.985557	0.985557	102171561/102180505	2
Metabolism	Global and overview maps	chx01240	Biosynthesis of cofactors	3/153	162/9252	0.504063	0.985557	0.985557	102168499/102181829/102181531	3
Cellular Processes	Cell growth and death	chx04110	Cell cycle	3/153	162/9252	0.504063	0.985557	0.985557	102190390/102172824/102169526	3
Genetic Information Processing	Replication and repair	chx03440	Homologous recombination	1/153	42/9252	0.504372	0.985557	0.985557	102175200	1
Cellular Processes	Cell growth and death	chx04218	Cellular senescence	3/153	166/9252	0.520482	0.985557	0.985557	102190390/102172824/102168342	3
Genetic Information Processing	Transcription	chx03022	Basal transcription factors	1/153	44/9252	0.520703	0.985557	0.985557	102175131	1
Organismal Systems	Endocrine system	chx04922	Glucagon signaling pathway	2/153	105/9252	0.521115	0.985557	0.985557	102178731/102180505	2
Organismal Systems	Digestive system	chx04972	Pancreatic secretion	2/153	105/9252	0.521115	0.985557	0.985557	102174762/102180505	2
Environmental Information Processing	Signaling molecules and interaction	chx04514	Cell adhesion molecules	3/153	167/9252	0.524541	0.985557	0.985557	102189639/102175451/102173490	3
Human Diseases	Neurodegenerative disease	chx05022	Pathways of neurodegeneration - multiple diseases	8/153	476/9252	0.533243	0.985557	0.985557	102188675/102190747/102189919/102189176/102172289/102171561/102180505/102172091	8
Metabolism	Metabolism of cofactors and vitamins	chx00860	Porphyrin metabolism	1/153	46/9252	0.536499	0.985557	0.985557	102168499	1
Human Diseases	Endocrine and metabolic disease	chx04930	Type II diabetes mellitus	1/153	46/9252	0.536499	0.985557	0.985557	102178731	1
Organismal Systems	Excretory system	chx04962	Vasopressin-regulated water reabsorption	1/153	47/9252	0.544203	0.985557	0.985557	102180974	1
Organismal Systems	Digestive system	chx04973	Carbohydrate digestion and absorption	1/153	47/9252	0.544203	0.985557	0.985557	102180505	1
Metabolism	Carbohydrate metabolism	chx00620	Pyruvate metabolism	1/153	48/9252	0.551779	0.985557	0.985557	102178731	1
Organismal Systems	Nervous system	chx04724	Glutamatergic synapse	2/153	112/9252	0.556053	0.985557	0.985557	102186203/102180505	2
Environmental Information Processing	Signal transduction	chx04310	Wnt signaling pathway	3/153	175/9252	0.556328	0.985557	0.985557	102172413/102180505/102173064	3
Organismal Systems	Immune system	chx04621	NOD-like receptor signaling pathway	3/153	178/9252	0.567921	0.985557	0.985557	102180505/102188793/100860851	3
Metabolism	Lipid metabolism	chx00071	Fatty acid degradation	1/153	52/9252	0.580852	0.985557	0.985557	102177788	1
Organismal Systems	Excretory system	chx04961	Endocrine and other factor-regulated calcium reabsorption	1/153	52/9252	0.580852	0.985557	0.985557	102180505	1
Metabolism	Lipid metabolism	chx00565	Ether lipid metabolism	1/153	54/9252	0.594678	0.985557	0.985557	102186626	1
Genetic Information Processing	Replication and repair	chx03460	Fanconi anemia pathway	1/153	54/9252	0.594678	0.985557	0.985557	102185911	1
Cellular Processes	Transport and catabolism	chx04144	Endocytosis	4/153	254/9252	0.609601	0.985557	0.985557	102174556/102178163/102185412/102182841	4
Metabolism	Lipid metabolism	chx00600	Sphingolipid metabolism	1/153	58/9252	0.620985	0.985557	0.985557	102175754	1
Human Diseases	Infectious disease: bacterial	chx05134	Legionellosis	1/153	58/9252	0.620985	0.985557	0.985557	102185412	1
Human Diseases	Infectious disease: bacterial	chx05132	Salmonella infection	4/153	260/9252	0.628043	0.985557	0.985557	102171561/102173490/100860851/102180974	4
Organismal Systems	Nervous system	chx04730	Long-term depression	1/153	60/9252	0.633496	0.985557	0.985557	102180505	1
Organismal Systems	Endocrine system	chx04923	Regulation of lipolysis in adipocytes	1/153	60/9252	0.633496	0.985557	0.985557	102174848	1
Metabolism	Global and overview maps	chx01212	Fatty acid metabolism	1/153	61/9252	0.639596	0.985557	0.985557	102177788	1
Organismal Systems	Aging	chx04213	Longevity regulating pathway - multiple species	1/153	61/9252	0.639596	0.985557	0.985557	102185412	1
Metabolism	Metabolism of other amino acids	chx00480	Glutathione metabolism	1/153	63/9252	0.651496	0.985557	0.985557	102191223	1
Organismal Systems	Endocrine system	chx04929	GnRH secretion	1/153	63/9252	0.651496	0.985557	0.985557	102180505	1
Organismal Systems	Endocrine system	chx04913	Ovarian steroidogenesis	1/153	64/9252	0.657299	0.985557	0.985557	102179058	1
Human Diseases	Immune disease	chx05320	Autoimmune thyroid disease	1/153	64/9252	0.657299	0.985557	0.985557	102174848	1
Organismal Systems	Immune system	chx04664	Fc epsilon RI signaling pathway	1/153	65/9252	0.663005	0.985557	0.985557	102191004	1
Organismal Systems	Endocrine system	chx04927	Cortisol synthesis and secretion	1/153	65/9252	0.663005	0.985557	0.985557	102180505	1
Environmental Information Processing	Signaling molecules and interaction	chx04060	Cytokine-cytokine receptor interaction	5/153	339/9252	0.665315	0.985557	0.985557	100861211/102180550/102178616/108638107/100860766	5
Organismal Systems	Nervous system	chx04720	Long-term potentiation	1/153	66/9252	0.668618	0.985557	0.985557	102180505	1
Cellular Processes	Transport and catabolism	chx04142	Lysosome	2/153	138/9252	0.669716	0.985557	0.985557	102172556/102175754	2
Metabolism	Carbohydrate metabolism	chx00010	Glycolysis / Gluconeogenesis	1/153	68/9252	0.679565	0.985557	0.985557	102178731	1
Human Diseases	Cancer: specific types	chx05221	Acute myeloid leukemia	1/153	68/9252	0.679565	0.985557	0.985557	102190390	1
Human Diseases	Cancer: overview	chx05230	Central carbon metabolism in cancer	1/153	68/9252	0.679565	0.985557	0.985557	102178731	1
Environmental Information Processing	Signal transduction	chx04015	Rap1 signaling pathway	3/153	211/9252	0.682653	0.985557	0.985557	106502258/102186655/102180505	3
Human Diseases	Cancer: specific types	chx05211	Renal cell carcinoma	1/153	69/9252	0.684903	0.985557	0.985557	102181217	1
Cellular Processes	Cellular community - eukaryotes	chx04550	Signaling pathways regulating pluripotency of stem cells	2/153	142/9252	0.684965	0.985557	0.985557	100861211/102190392	2
Human Diseases	Infectious disease: viral	chx05169	Epstein-Barr virus infection	3/153	213/9252	0.688828	0.985557	0.985557	102190390/102185464/102175448	3
Organismal Systems	Immune system	chx04662	B cell receptor signaling pathway	1/153	70/9252	0.690153	0.985557	0.985557	102171241	1
Human Diseases	Cardiovascular disease	chx05418	Fluid shear stress and atherosclerosis	2/153	144/9252	0.692373	0.985557	0.985557	100861211/100860851	2
Metabolism	Xenobiotics biodegradation and metabolism	chx00982	Drug metabolism - cytochrome P450	1/153	71/9252	0.695316	0.985557	0.985557	102191223	1
Organismal Systems	Circulatory system	chx04270	Vascular smooth muscle contraction	2/153	145/9252	0.696023	0.985557	0.985557	102180505/102187707	2
Human Diseases	Cancer: overview	chx05204	Chemical carcinogenesis - DNA adducts	1/153	72/9252	0.700394	0.985557	0.985557	102191223	1
Environmental Information Processing	Signal transduction	chx04072	Phospholipase D signaling pathway	2/153	147/9252	0.703216	0.985557	0.985557	102191004/102180505	2
Organismal Systems	Endocrine system	chx04924	Renin secretion	1/153	73/9252	0.705387	0.985557	0.985557	102180505	1
Human Diseases	Cancer: overview	chx05207	Chemical carcinogenesis - receptor activation	3/153	220/9252	0.709738	0.985557	0.985557	102190185/102173429/100860851	3
Metabolism	Xenobiotics biodegradation and metabolism	chx00980	Metabolism of xenobiotics by cytochrome P450	1/153	74/9252	0.710298	0.985557	0.985557	102191223	1
Metabolism	Global and overview maps	chx01230	Biosynthesis of amino acids	1/153	74/9252	0.710298	0.985557	0.985557	102178731	1
Human Diseases	Infectious disease: parasitic	chx05140	Leishmaniasis	1/153	74/9252	0.710298	0.985557	0.985557	102184859	1
Organismal Systems	Endocrine system	chx04921	Oxytocin signaling pathway	2/153	154/9252	0.727293	0.985557	0.985557	102180505/102187707	2
Human Diseases	Cancer: specific types	chx05220	Chronic myeloid leukemia	1/153	78/9252	0.729141	0.985557	0.985557	102173064	1
Human Diseases	Cardiovascular disease	chx05417	Lipid and atherosclerosis	3/153	227/9252	0.729563	0.985557	0.985557	102185412/102180505/100860851	3
Human Diseases	Infectious disease: viral	chx05170	Human immunodeficiency virus 1 infection	3/153	230/9252	0.737732	0.985557	0.985557	102173377/108636404/102181217	3
Cellular Processes	Transport and catabolism	chx04146	Peroxisome	1/153	83/9252	0.750991	0.985557	0.985557	102177788	1
Metabolism	Metabolism of cofactors and vitamins	chx00830	Retinol metabolism	1/153	84/9252	0.755146	0.985557	0.985557	102181531	1
Organismal Systems	Sensory system	chx04742	Taste transduction	1/153	84/9252	0.755146	0.985557	0.985557	102180505	1
Environmental Information Processing	Signal transduction	chx04012	ErbB signaling pathway	1/153	85/9252	0.759232	0.985557	0.985557	102181217	1
Environmental Information Processing	Signal transduction	chx04024	cAMP signaling pathway	3/153	241/9252	0.766034	0.985557	0.985557	102177788/102174848/100860775	3
Metabolism	Global and overview maps	chx01232	Nucleotide metabolism	1/153	87/9252	0.767203	0.985557	0.985557	102181829	1
Organismal Systems	Endocrine system	chx04911	Insulin secretion	1/153	87/9252	0.767203	0.985557	0.985557	102180505	1
Environmental Information Processing	Signal transduction	chx04022	cGMP-PKG signaling pathway	2/153	168/9252	0.770533	0.985557	0.985557	102181288/102180505	2
Cellular Processes	Cell growth and death	chx04217	Necroptosis	2/153	168/9252	0.770533	0.985557	0.985557	102168955/100860851	2
Cellular Processes	Cellular community - eukaryotes	chx04540	Gap junction	1/153	88/9252	0.771089	0.985557	0.985557	102180505	1
Metabolism	Lipid metabolism	chx00140	Steroid hormone biosynthesis	1/153	89/9252	0.774911	0.985557	0.985557	102179058	1
Cellular Processes	Cellular community - eukaryotes	chx04520	Adherens junction	1/153	91/9252	0.782365	0.985557	0.985557	102171560	1
Organismal Systems	Endocrine system	chx04912	GnRH signaling pathway	1/153	91/9252	0.782365	0.985557	0.985557	102180505	1
Metabolism	Lipid metabolism	chx00590	Arachidonic acid metabolism	1/153	93/9252	0.789575	0.985557	0.985557	102191223	1
Organismal Systems	Immune system	chx04657	IL-17 signaling pathway	1/153	93/9252	0.789575	0.985557	0.985557	100860851	1
Environmental Information Processing	Signaling molecules and interaction	chx04512	ECM-receptor interaction	1/153	94/9252	0.79309	0.985557	0.985557	102188249	1
Human Diseases	Drug resistance: antineoplastic	chx01522	Endocrine resistance	1/153	96/9252	0.799946	0.985557	0.985557	102189202	1
Organismal Systems	Endocrine system	chx04925	Aldosterone synthesis and secretion	1/153	96/9252	0.799946	0.985557	0.985557	102180505	1
Organismal Systems	Digestive system	chx04970	Salivary secretion	1/153	96/9252	0.799946	0.985557	0.985557	102180505	1
Human Diseases	Cancer: specific types	chx05215	Prostate cancer	1/153	97/9252	0.803289	0.985557	0.985557	100860851	1
Organismal Systems	Environmental adaptation	chx04713	Circadian entrainment	1/153	98/9252	0.806576	0.985557	0.985557	102180505	1
Human Diseases	Cancer: overview	chx05206	MicroRNAs in cancer	3/153	259/9252	0.806985	0.985557	0.985557	102189202/102190273/102173139	3
Human Diseases	Cardiovascular disease	chx05410	Hypertrophic cardiomyopathy	1/153	99/9252	0.809809	0.985557	0.985557	100860775	1
Organismal Systems	Endocrine system	chx04916	Melanogenesis	1/153	100/9252	0.812988	0.985557	0.985557	102180505	1
Organismal Systems	Immune system	chx04625	C-type lectin receptor signaling pathway	1/153	102/9252	0.819189	0.985557	0.985557	102191004	1
Human Diseases	Endocrine and metabolic disease	chx04933	AGE-RAGE signaling pathway in diabetic complications	1/153	103/9252	0.822213	0.985557	0.985557	102180505	1
Human Diseases	Cardiovascular disease	chx05414	Dilated cardiomyopathy	1/153	103/9252	0.822213	0.985557	0.985557	100860775	1
Metabolism	Lipid metabolism	chx00564	Glycerophospholipid metabolism	1/153	104/9252	0.825186	0.985557	0.985557	102171596	1
Cellular Processes	Transport and catabolism	chx04137	Mitophagy - animal	1/153	105/9252	0.82811	0.985557	0.985557	102189919	1
Organismal Systems	Immune system	chx04659	Th17 cell differentiation	1/153	105/9252	0.82811	0.985557	0.985557	100860851	1
Organismal Systems	Digestive system	chx04976	Bile secretion	1/153	109/9252	0.839327	0.985557	0.985557	102174762	1
Organismal Systems	Nervous system	chx04725	Cholinergic synapse	1/153	111/9252	0.844659	0.985557	0.985557	102180505	1
Human Diseases	Infectious disease: parasitic	chx05145	Toxoplasmosis	1/153	111/9252	0.844659	0.985557	0.985557	102185412	1
Genetic Information Processing	Translation	chx03010	Ribosome	2/153	201/9252	0.84962	0.985557	0.985557	102174645/102171864	2
Organismal Systems	Sensory system	chx04750	Inflammatory mediator regulation of TRP channels	1/153	113/9252	0.849816	0.985557	0.985557	102180505	1
Human Diseases	Infectious disease: parasitic	chx05142	Chagas disease	1/153	113/9252	0.849816	0.985557	0.985557	102180505	1
Organismal Systems	Immune system	chx04670	Leukocyte transendothelial migration	1/153	114/9252	0.852331	0.985557	0.985557	102175451	1
Human Diseases	Infectious disease: parasitic	chx05146	Amoebiasis	1/153	114/9252	0.852331	0.985557	0.985557	102180505	1
Cellular Processes	Cellular community - eukaryotes	chx04510	Focal adhesion	2/153	204/9252	0.855427	0.985557	0.985557	102181217/102187707	2
Organismal Systems	Immune system	chx04613	Neutrophil extracellular trap formation	2/153	205/9252	0.857317	0.985557	0.985557	102184859/102180505	2
Genetic Information Processing	Chromosome	chx03082	ATP-dependent chromatin remodeling	1/153	118/9252	0.861976	0.985557	0.985557	102172889	1
Cellular Processes	Cell growth and death	chx04114	Oocyte meiosis	1/153	123/9252	0.873158	0.985557	0.985557	102169526	1
Organismal Systems	Nervous system	chx04726	Serotonergic synapse	1/153	123/9252	0.873158	0.985557	0.985557	102180505	1
Environmental Information Processing	Signal transduction	chx04010	MAPK signaling pathway	3/153	301/9252	0.879697	0.985557	0.985557	102179463/102185412/102173139	3
Organismal Systems	Endocrine system	chx04926	Relaxin signaling pathway	1/153	130/9252	0.887316	0.985557	0.985557	102180505	1
Metabolism	Nucleotide metabolism	chx00230	Purine metabolism	1/153	135/9252	0.896456	0.985557	0.985557	102181829	1
Cellular Processes	Cell motility	chx04810	Regulation of actin cytoskeleton	2/153	231/9252	0.899203	0.985557	0.985557	102181217/102187707	2
Human Diseases	Infectious disease: viral	chx05166	Human T-cell leukemia virus 1 infection	2/153	235/9252	0.904533	0.985557	0.985557	102190390/102172568	2
Human Diseases	Infectious disease: viral	chx05162	Measles	1/153	141/9252	0.906457	0.985557	0.985557	102185412	1
Human Diseases	Infectious disease: bacterial	chx05135	Yersinia infection	1/153	144/9252	0.911091	0.985557	0.985557	102184859	1
Human Diseases	Endocrine and metabolic disease	chx04936	Alcoholic liver disease	1/153	150/9252	0.919686	0.985557	0.985557	102177788	1
Human Diseases	Cancer: specific types	chx05224	Breast cancer	1/153	150/9252	0.919686	0.985557	0.985557	102189202	1
Human Diseases	Immune disease	chx05322	Systemic lupus erythematosus	1/153	150/9252	0.919686	0.985557	0.985557	102184859	1
Human Diseases	Endocrine and metabolic disease	chx04934	Cushing syndrome	1/153	155/9252	0.926215	0.985557	0.985557	102180505	1
Environmental Information Processing	Signal transduction	chx04390	Hippo signaling pathway	1/153	157/9252	0.928676	0.985557	0.985557	100861211	1
Environmental Information Processing	Signal transduction	chx04150	mTOR signaling pathway	1/153	159/9252	0.931056	0.985557	0.985557	102173216	1
Human Diseases	Infectious disease: viral	chx05161	Hepatitis B	1/153	165/9252	0.937732	0.98732	0.98732	102190390	1
Cellular Processes	Transport and catabolism	chx04140	Autophagy - animal	1/153	169/9252	0.941821	0.98732	0.98732	102171561	1
Cellular Processes	Cellular community - eukaryotes	chx04530	Tight junction	1/153	180/9252	0.951743	0.98774	0.98774	102175451	1
Organismal Systems	Immune system	chx04062	Chemokine signaling pathway	1/153	188/9252	0.957884	0.98774	0.98774	102180505	1
Human Diseases	Infectious disease: viral	chx05171	Coronavirus disease - COVID-19	2/153	300/9252	0.961565	0.98774	0.98774	102184859/102171864	2
Human Diseases	Cancer: overview	chx05202	Transcriptional misregulation in cancer	1/153	198/9252	0.96448	0.98774	0.98774	102190390	1
Human Diseases	Infectious disease: viral	chx05167	Kaposi sarcoma-associated herpesvirus infection	1/153	207/9252	0.969533	0.98774	0.98774	102171561	1
Human Diseases	Cancer: overview	chx05205	Proteoglycans in cancer	1/153	207/9252	0.969533	0.98774	0.98774	102187707	1
Environmental Information Processing	Signal transduction	chx04014	Ras signaling pathway	1/153	238/9252	0.982063	0.990207	0.990207	102181217	1
Human Diseases	Infectious disease: viral	chx05163	Human cytomegalovirus infection	1/153	241/9252	0.982961	0.990207	0.990207	102180505	1
Environmental Information Processing	Signal transduction	chx04020	Calcium signaling pathway	1/153	251/9252	0.985644	0.990207	0.990207	102180505	1
Human Diseases	Infectious disease: viral	chx05168	Herpes simplex virus 1 infection	2/153	441/9252	0.995309	0.995309	0.995309	102173377/108636404	2

## Sheet: gene_entrezid
Gene	entrezid_all
LOC102168581	102168581
PPP2R3A	102191740
EPHB1	102169225
EXOSC9	102187847
NAF1	102187384
BBS7	102188122
CCNA2	102190390
LOC106502168	106502168
LOC102190672	102190672
HMX1	108636288
ADRA2C	102181288
HTRA3	102179086
TRMT44	102179654
CPZ	102179932
AFAP1	102176777
ABLIM2	102176216
SH3TC1	102178525
ACOX3	102177788
LOC102180757	102180757
LOC102181030	102181030
LOC102183504	102183504
LOC102184333	102184333
LOC102183782	102183782
LOC102184898	102184898
LOC102188848	102188848
LOC102188036	102188036
LOC102171052	102171052
LOC102170771	102170771
LOC102169951	102169951
LOC102169661	102169661
LOC102169376	102169376
LOC102171141	102171141
LOC102170865	102170865
LOC108636448	108636448
LOC102170309	102170309
LOC102169748	102169748
LOC102186473	102186473
LOC102169174	102169174
LOC102191414	102191414
LOC102191128	102191128
LOC102190598	102190598
LOC102185647	102185647
ILVBL	102189750
LOC102185171	102185171
SLC1A6	102186203
CCDC105	102190870
CASP14	102185913
SYDE1	102190034
LOC102189473	102189473
NOTCH3	102189202
SMIM7	102177611
F2RL3	106502258
USE1	102176780
OCEL1	102176515
USHBP1	102175846
BABAM1	102175200
ANKLE1	102175386
ABHD8	102174923
MRPL34	102174645
ANO8	102175110
GTPBP3	102173929
LOC106502257	106502257
BST2	102173377
LOC108636404	108636404
MVB12A	102174556
TMEM221	102174290
NXNL1	102174012
C7H19orf44	102178061
CHERP	102177883
SLC35E1	102177613
MED26	102177325
TMEM38A	102177050
SIN3B	102176781
HAUS8	102177049
NR2F6	102175665
DDA1	102174378
PLVAP	102173651
LOC108636449	108636449
EPS15L1	102178163
CALR3	102178617
NWD1	102177324
CPAMD8	102176516
MYO9B	102175943
LOC102188675	102188675
COL12A1	102188405
TMEM30A	102190692
FILIP1	102190963
SENP6	102188944
PARP6	102179201
PKM	102178731
SENP8	102177800
NR2E3	102177064
MYO9A	102177343
THSD4	102176609
LOC102170120	102170120
LOC108634229	108634229
LOC102178059	102178059
LOC102178345	102178345
LOC102179463	102179463
PAG-3	100861199
PAG-6	100861202
LOC102182212	102182212
SLC9A9	102176830
LOC106502648	106502648
GULP1	102184848
LOC102178869	102178869
LOC108635631	108635631
LOC108635665	108635665
LOC102174011	102174011
TSTD1	102175173
LOC102171288	102171288
KLHDC9	102176571
NIT1	102170101
UFC1	102169436
PPOX	102168499
B4GALT3	102191287
ADAMTS4	102176281
NDUFS2	102190747
FCER1G	102191004
APOA2	102190474
TOMM40L	102189919
NR1I3	102190185
MPZ	102189639
LOC102188641	102188641
TRNAL-CAG	108633626
LOC108635634	108635634
LOC108635635	108635635
HSPA6	102185412
LOC102180640	102180640
CD244	102178123
LY9	102178585
SLAMF7	102179150
LOC108635630	108635630
LOC102180092	102180092
LOC102179092	102179092
F11R	102175451
USF1	102174176
ARHGAP30	102173347
NECTIN4	102171560
PFDN2	102171020
DEDD	102170568
USP21	102168955
PCP4L1	102176000
CFAP126	102188910
LOC102184859	102184859
LOC108635604	108635604
SDHC	102189176
IMMP2L	102187187
DOCK4	102186655
HPGDS	102191223
BMPR1B	100861211
PDLIM5	102189198
SMARCAD1	102190392
GUF1	102182392
GNPDA2	102182681
KCTD8	102181851
YIPF7	102182113
ST8SIA4	102188403
FAM174A	102177980
LOC108636451	108636451
HMGB2	102171064
LOC108636606	108636606
SCRG1	102171514
GALNT7	102185180
SAP30	102185464
GALNTL6	102170783
GTF2A1	102175131
TSHR	102174848
CEP128	102174575
STON2	102175408
LOC106502860	106502860
LOC108637507	108637507
LOC108637508	108637508
E2F5	102172824
LOC102175315	102175315
CA3	102175043
LOC102174762	102174762
PSKH2	102174226
LOC102173951	102173951
LRRCC1	102173584
ATP6V0D2	102172556
LOC102180550	102180550
LOC102178616	102178616
LOC108638107	108638107
PRP1	100860766
LOC102172289	102172289
LOC108637948	108637948
VSTM2B	106503088
VAC14	102172568
FBXO33	102173044
CTAGE5	102172765
LOC102188715	102188715
ARHGAP15	102191381
GTDC1	102190740
ZEB2	102190273
LOC108638591	108638591
LOC102169925	102169925
LOC102170373	102170373
SYT4	102170652
LOC102171118	102171118
PIK3C3	102171561
LOC106503265	106503265
SYF2	102183649
RSRP1	102183116
CLIC4	102183927
RUNX3	102175448
TMEM50A	102175170
RHCE	102174888
LDLRAP1	102182841
MTFR1L	102173981
AUNIP	102173701
PAQR7	102173429
MAN1C1	102182552
STMN1	102173139
PIGK	102182090
AK5	102181829
ZZZ3	102180986
ST6GALNAC5	102182559
RGS4	102177851
UHMK1	102186815
CCDC190	102178583
RGS5	102177576
NUF2	102177111
DDR2	100860806
HSD17B7	102179058
UAP1	102180172
ZFC3H1	102173364
THAP2	102173067
TMEM19	102173814
TSPAN8	102172124
LOC106502077	106502077
LGR5	102172413
TADA2B	106501832
GRPEL1	102174922
PSAPL1	102175754
LOC102176030	102176030
CCDC96	102175199
TBC1D14	102174644
SORCS2	102176511
TACC3	102190407
C6H4orf48	102186201
LRPAP1	102181855
LOC108636239	108636239
HGFAC	102182396
DOK7	102182116
SLBP	102189858
TMEM129	102190126
LETM1	102187041
NELFA	106502235
LOC108636241	108636241
POLN	102185911
RGS12	102182684
NAT8L	108636240
LAMP5	102180772
PAK5	102181217
PLCB4	102180505
LOC108637795	108637795
ATP6V1G3	102173216
LOC106503008	106503008
LOC102174324	102174324
PTPRC	102173490
LOC108638049	108638049
TMEM86B	102186626
LOC108638050	108638050
DNAAF3	102187159
TNNT1	102181232
LOC108638051	108638051
NCR1	100860893
LOC102189064	102189064
LOC102168342	102168342
LOC108638096	108638096
LOC108638053	108638053
LOC106503943	106503943
LAIR1	102180488
LENG9	106503940
CDC42EP5	106503941
LOC102175389	102175389
TSEN34	102174830
LENG1	102173734
TFPT	102172889
NDUFA3	102172091
LOC102171541	102171541
LOC102168291	102168291
LOC102171271	102171271
LOC102191644	102191644
BRSK1	102185771
PPP6R1	102186334
PTPRH	102186900
SYT5	102180961
TNNI3	100860775
PPP1R12C	102187707
EPS8L1	102187979
LOC108638095	108638095
GP6	102188249
NLRP2	102188527
LOC102174023	102174023
LOC102182340	102182340
LOC106503874	106503874
LOC102190217	102190217
LOC102189305	102189305
LOC102171241	102171241
LENG8	102179940
LOC102179663	102179663
LOC102174835	102174835
LOC102172431	102172431
LOC106501822	106501822
RPS9	102171864
MBOAT7	102171596
TMC4	102174016
CNOT3	102173460
PRPF31	102173179
OSCAR	108638128
RDH13	102181531
LOC102188793	102188793
TTYH1	102180217
TARM1	102168571
HSPBP1	102186044
LOC108633202	108633202
MYO10	102175716
FBXL7	102176562
ZNF622	102191276
DIO3	102180706
HSP90AA1	100860851
LOC106503392	106503392
LOC102169338	102169338
DYNC1H1	102180974
LOC102170558	102170558
WDR20	102181245
LOC108638542	108638542
MOK	102181542
PPP2R5C	102169526
TEX36	102173361
EDRF1	102173635
ZRANB1	102180372
FAM53B	102172235
CTBP2	102173064
LRIT2	106503705
GHITM	100860799
RGR	102190855
LRIT1	102169736
CDHR1	102169458
CCSER2	102191113
