# Supplementary material for: Genome-wide association study for cashmere traits in Inner Mongolia cashmere goat population reveals new candidate genes and haplotypes
Source: BMC Genomics. 2024 Jul 2;25:658. doi: 10.1186/s12864-024-10543-4 (PMC11218406; doi:10.1186/s12864-024-10543-4)
Supplement: Supplementary file 4 — Supplementary Material 4. [file 12864_2024_10543_MOESM4_ESM.xlsx]

## Sheet: Table S3
Table S3 GO enrichment analysis results of candidate genes of cashmere traits in IMCGs
ONTOLOGY	ID	Description	GeneRatio	BgRatio	pvalue	p.adjust	qvalue	geneID	Count
MF	GO:0004089	carbonate dehydratase activity	4/133	12/9383	1.75e-05	0.00538663	0.00508103	106502860/102175315/102175043/102174762	4
MF	GO:0070001	aspartic-type peptidase activity	5/133	44/9383	0.000369816	0.0379677	0.0358137	102170120/108634229/102178345/100861199/100861202	5
MF	GO:0004190	aspartic-type endopeptidase activity	5/133	44/9383	0.000369816	0.0379677	0.0358137	102170120/108634229/102178345/100861199/100861202	5
MF	GO:0008233	peptidase activity	15/133	421/9383	0.000885313	0.0681691	0.0643017	102179086/102179932/102185913/102175110/102188944/102177800/102170120/108634229/102178345/100861199/100861202/102176281/102168955/102182090/102180372	15
MF	GO:0015078	proton transmembrane transporter activity	5/133	67/9383	0.00253663	0.146093	0.137804	102176830/102172556/102172289/102187041/102173216	5
MF	GO:0016836	hydro-lyase activity	4/133	42/9383	0.00284596	0.146093	0.137804	106502860/102175315/102175043/102174762	4
MF	GO:0051082	unfolded protein binding	4/133	45/9383	0.00366661	0.159155	0.150126	102178617/102171020/102174922/100860851	4
MF	GO:0004175	endopeptidase activity	10/133	263/9383	0.0041339	0.159155	0.150126	102179086/102185913/102188944/102170120/108634229/102178345/100861199/100861202/102176281/102182090	10
MF	GO:0016835	carbon-oxygen lyase activity	4/133	51/9383	0.00576152	0.193389	0.182418	106502860/102175315/102175043/102174762	4
MF	GO:0008234	cysteine-type peptidase activity	6/133	117/9383	0.00627888	0.193389	0.182418	102185913/102188944/102177800/102168955/102182090/102180372	6
BP	GO:0007266	Rho protein signal transduction	4/124	54/8882	0.0066818	0.829286	0.829286	102175943/102175451/102173139/106503941	4
CC	GO:0015629	actin cytoskeleton	8/145	203/10230	0.00822869	0.489919	0.469485	102176777/102189202/102175943/102190963/102177343/102189198/102181232/100860775	8
MF	GO:0051139	metal cation:proton antiporter activity	2/133	10/9383	0.00832972	0.233232	0.22	102176830/102187041	2
BP	GO:0042462	eye photoreceptor cell development	2/124	11/8882	0.00979282	0.829286	0.829286	102177064/102181531	2
MF	GO:0016500	protein-hormone receptor activity	2/133	11/9383	0.0100868	0.253369	0.238994	102174848/102172413	2
MF	GO:0022853	active monoatomic ion transmembrane transporter activity	6/133	131/9383	0.0106941	0.253369	0.238994	102186203/102176830/102172556/102172289/102187041/102173216	6
BP	GO:0051497	negative regulation of stress fiber assembly	2/124	12/8882	0.0116448	0.829286	0.829286	102175451/102173139	2
BP	GO:0032232	negative regulation of actin filament bundle assembly	2/124	12/8882	0.0116448	0.829286	0.829286	102175451/102173139	2
MF	GO:0005509	calcium ion binding	11/133	362/9383	0.013671	0.300762	0.283699	102191740/102189202/102178163/102178617/102191223/102182552/102187041/102180505/102180961/102180217/102169458	11
BP	GO:0035023	regulation of Rho protein signal transduction	3/124	37/8882	0.0146077	0.829286	0.829286	102175943/102175451/102173139	3
BP	GO:0009582	detection of abiotic stimulus	3/124	38/8882	0.0157012	0.829286	0.829286	102169225/102175665/102190855	3
BP	GO:0070536	protein K63-linked deubiquitination	2/124	14/8882	0.0157663	0.829286	0.829286	102175200/102180372	2
CC	GO:0000178	exosome (RNase complex)	2/145	14/10230	0.016239	0.489919	0.469485	102187847/102173364	2
BP	GO:0030168	platelet activation	3/124	39/8882	0.0168396	0.829286	0.829286	102181288/106502258/102175451	3
BP	GO:0009581	detection of external stimulus	3/124	39/8882	0.0168396	0.829286	0.829286	102169225/102175665/102190855	3
CC	GO:0036477	somatodendritic compartment	7/145	187/10230	0.0170189	0.489919	0.469485	102169225/102175170/102186815/102182684/102180772/102180961/100860851	7
BP	GO:0009247	glycolipid biosynthetic process	3/124	40/8882	0.0180231	0.829286	0.829286	102191287/102188403/102182090	3
BP	GO:0050892	intestinal absorption	2/124	15/8882	0.0180274	0.829286	0.829286	102190474/102175451	2
MF	GO:0008373	sialyltransferase activity	2/133	15/9383	0.0185576	0.361438	0.340933	102188403/102182559	2
CC	GO:1905354	exoribonuclease complex	2/145	15/10230	0.018565	0.489919	0.469485	102187847/102173364	2
MF	GO:0004197	cysteine-type endopeptidase activity	3/133	40/9383	0.018776	0.361438	0.340933	102185913/102188944/102182090	3
CC	GO:0055037	recycling endosome	4/145	72/10230	0.0189416	0.489919	0.469485	102176830/102182841/102174644/102180772	4
BP	GO:0051283	negative regulation of sequestering of calcium ion	3/124	41/8882	0.0192519	0.829286	0.829286	106502258/102177050/102187041	3
BP	GO:0051209	release of sequestered calcium ion into cytosol	3/124	41/8882	0.0192519	0.829286	0.829286	106502258/102177050/102187041	3
MF	GO:0005254	chloride channel activity	3/133	41/9383	0.0200528	0.36331	0.342698	102175110/102183927/102180217	3
BP	GO:0007095	mitotic G2 DNA damage checkpoint signaling	2/124	16/8882	0.0204167	0.829286	0.829286	102175200/102185771	2
BP	GO:0051282	regulation of sequestering of calcium ion	3/124	42/8882	0.020526	0.829286	0.829286	106502258/102177050/102187041	3
CC	GO:0016471	vacuolar proton-transporting V-type ATPase complex	2/145	16/10230	0.0210223	0.489919	0.469485	102172556/102173216	2
MF	GO:0005096	GTPase activator activity	5/133	112/9383	0.0213148	0.364719	0.344028	102175943/102177343/102186655/102177851/102182684	5
CC	GO:0030426	growth cone	3/145	42/10230	0.0213991	0.489919	0.469485	102177343/102180772/100860851	3
BP	GO:0051208	sequestering of calcium ion	3/124	43/8882	0.0218455	0.829286	0.829286	106502258/102177050/102187041	3
CC	GO:0030427	site of polarized growth	3/145	43/10230	0.0227706	0.489919	0.469485	102177343/102180772/100860851	3
BP	GO:0007007	inner mitochondrial membrane organization	2/124	17/8882	0.0229302	0.829286	0.829286	102187041/100860799	2
BP	GO:0006688	glycosphingolipid biosynthetic process	2/124	17/8882	0.0229302	0.829286	0.829286	102191287/102188403	2
MF	GO:0140828	metal cation:monoatomic cation antiporter activity	2/133	17/9383	0.0235978	0.370857	0.349817	102176830/102187041	2
CC	GO:0005751	mitochondrial respiratory chain complex IV	2/145	17/10230	0.0236066	0.489919	0.469485	102188675/102172289	2
MF	GO:0022804	active transmembrane transporter activity	7/133	201/9383	0.0240816	0.370857	0.349817	102186203/102176830/102190747/102172556/102172289/102187041/102173216	7
BP	GO:0044818	mitotic G2/M transition checkpoint	2/124	18/8882	0.0255641	0.829286	0.829286	102175200/102185771	2
BP	GO:0042461	photoreceptor cell development	2/124	18/8882	0.0255641	0.829286	0.829286	102177064/102181531	2
BP	GO:0021955	central nervous system neuron axonogenesis	2/124	18/8882	0.0255641	0.829286	0.829286	102169225/100860851	2
BP	GO:0001754	eye photoreceptor cell differentiation	2/124	18/8882	0.0255641	0.829286	0.829286	102177064/102181531	2
MF	GO:0050997	quaternary ammonium group binding	2/133	18/9383	0.0263045	0.385799	0.363911	102189750/102190474	2
MF	GO:0015399	primary active transmembrane transporter activity	4/133	82/9383	0.0288727	0.393052	0.370753	102190747/102172556/102172289/102173216	4
CC	GO:0005743	mitochondrial inner membrane	7/145	209/10230	0.0291172	0.489919	0.469485	102188675/102190747/102182392/102172289/102187041/102181531/100860799	7
BP	GO:0000086	G2/M transition of mitotic cell cycle	3/124	48/8882	0.0291239	0.829286	0.829286	102190390/102175200/102185771	3
BP	GO:0032368	regulation of lipid transport	3/124	49/8882	0.0307153	0.829286	0.829286	102190692/102190474/102182841	3
MF	GO:0005253	monoatomic anion channel activity	3/133	49/9383	0.0319514	0.393052	0.370753	102175110/102183927/102180217	3
CC	GO:0045277	respiratory chain complex IV	2/145	20/10230	0.0320825	0.489919	0.469485	102188675/102172289	2
CC	GO:0033176	proton-transporting V-type ATPase complex	2/145	20/10230	0.0320825	0.489919	0.469485	102172556/102173216	2
CC	GO:0097447	dendritic tree	5/145	125/10230	0.0323531	0.489919	0.469485	102169225/102186815/102182684/102180772/100860851	5
CC	GO:0030425	dendrite	5/145	125/10230	0.0323531	0.489919	0.469485	102169225/102186815/102182684/102180772/100860851	5
BP	GO:0097553	calcium ion transmembrane import into cytosol	3/124	51/8882	0.034033	0.829286	0.829286	106502258/102177050/102187041	3
BP	GO:0007006	mitochondrial membrane organization	3/124	51/8882	0.034033	0.829286	0.829286	102187041/100860851/100860799	3
MF	GO:0042625	ATPase-coupled ion transmembrane transporter activity	2/133	21/9383	0.0351239	0.393052	0.370753	102172556/102173216	2
MF	GO:0019199	transmembrane receptor protein kinase activity	3/133	51/9383	0.0353911	0.393052	0.370753	102169225/100861211/100860806	3
BP	GO:0070646	protein modification by small protein removal	4/124	89/8882	0.0356291	0.829286	0.829286	102175200/102188944/102168955/102180372	4
BP	GO:0010972	negative regulation of G2/M transition of mitotic cell cycle	2/124	22/8882	0.0372283	0.829286	0.829286	102175200/102185771	2
BP	GO:0006664	glycolipid metabolic process	3/124	53/8882	0.0375293	0.829286	0.829286	102191287/102188403/102182090	3
MF	GO:0016757	glycosyltransferase activity	6/133	175/9383	0.0380318	0.393052	0.370753	102179201/102191287/102188403/102185180/102190740/102182559	6
MF	GO:0015453	oxidoreduction-driven active transmembrane transporter activity	2/133	22/9383	0.0382843	0.393052	0.370753	102190747/102172289	2
BP	GO:1903509	liposaccharide metabolic process	3/124	54/8882	0.0393438	0.829286	0.829286	102191287/102188403/102182090	3
BP	GO:0022904	respiratory electron transport chain	3/124	54/8882	0.0393438	0.829286	0.829286	102188675/102190747/102172289	3
BP	GO:0006937	regulation of muscle contraction	3/124	55/8882	0.0412023	0.829286	0.829286	102181288/102177050/102181232	3
MF	GO:0009678	diphosphate hydrolysis-driven proton transmembrane transporter activity	2/133	23/9383	0.0415488	0.412807	0.389388	102172556/102173216	2
BP	GO:1905952	regulation of lipid localization	3/124	56/8882	0.0431045	0.829286	0.829286	102190692/102190474/102182841	3
BP	GO:0044839	cell cycle G2/M phase transition	3/124	56/8882	0.0431045	0.829286	0.829286	102190390/102175200/102185771	3
BP	GO:0009628	response to abiotic stimulus	10/124	386/8882	0.0432114	0.829286	0.829286	102169225/102175200/102175665/102190747/102175451/102187041/102185771/102181531/100860851/102190855	10
BP	GO:1902750	negative regulation of cell cycle G2/M phase transition	2/124	24/8882	0.0436876	0.829286	0.829286	102175200/102185771	2
BP	GO:0097006	regulation of plasma lipoprotein particle levels	2/124	24/8882	0.0436876	0.829286	0.829286	102190474/102182841	2
BP	GO:0032374	regulation of cholesterol transport	2/124	24/8882	0.0436876	0.829286	0.829286	102190474/102182841	2
BP	GO:0032371	regulation of sterol transport	2/124	24/8882	0.0436876	0.829286	0.829286	102190474/102182841	2
MF	GO:0015108	chloride transmembrane transporter activity	3/133	56/9383	0.0447887	0.431091	0.406634	102175110/102183927/102180217	3
CC	GO:0031901	early endosome membrane	3/145	56/10230	0.0448268	0.531826	0.509644	102169225/102190692/102180772	3
BP	GO:0030010	establishment of cell polarity	3/124	57/8882	0.0450502	0.829286	0.829286	102169225/102185771/100860851	3
CC	GO:0019866	organelle inner membrane	7/145	232/10230	0.0469227	0.531826	0.509644	102188675/102190747/102182392/102172289/102187041/102181531/100860799	7
BP	GO:0019233	sensory perception of pain	2/124	25/8882	0.0470621	0.829286	0.829286	102169225/102175665	2
CC	GO:1903293	phosphatase complex	2/145	25/10230	0.0483907	0.531826	0.509644	102191740/102169526	2
CC	GO:0016459	myosin complex	2/145	25/10230	0.0483907	0.531826	0.509644	102175943/102177343	2
CC	GO:0008287	protein serine/threonine phosphatase complex	2/145	25/10230	0.0483907	0.531826	0.509644	102191740/102169526	2
BP	GO:0009266	response to temperature stimulus	3/124	59/8882	0.0490704	0.829286	0.829286	102169225/102175665/100860851	3
CC	GO:0043005	neuron projection	9/145	337/10230	0.0501722	0.531826	0.509644	102169225/102177343/102171514/102175408/102186815/102182684/102180772/102180961/100860851	9
BP	GO:0046530	photoreceptor cell differentiation	2/124	26/8882	0.0505288	0.829286	0.829286	102177064/102181531	2
BP	GO:0046470	phosphatidylcholine metabolic process	2/124	26/8882	0.0505288	0.829286	0.829286	102190474/102171596	2
MF	GO:0015318	inorganic molecular entity transmembrane transporter activity	10/133	391/9383	0.0508325	0.457004	0.431077	102186203/102175110/102177050/102176830/102172556/102172289/102183927/102187041/102173216/102180217	10
BP	GO:0007265	Ras protein signal transduction	5/124	144/8882	0.050846	0.829286	0.829286	102190390/102175943/102175451/102173139/106503941	5
BP	GO:0022900	electron transport chain	3/124	60/8882	0.0511444	0.829286	0.829286	102188675/102190747/102172289	3
MF	GO:0030165	PDZ domain binding	2/133	26/9383	0.0519323	0.457004	0.431077	102175846/102175451	2
MF	GO:0016860	intramolecular oxidoreductase activity	2/133	26/9383	0.0519323	0.457004	0.431077	102191223/102182681	2
BP	GO:0050906	detection of stimulus involved in sensory perception	2/124	27/8882	0.0540844	0.829286	0.829286	102169225/102175665	2
CC	GO:0150034	distal axon	3/145	61/10230	0.0553405	0.554791	0.531652	102177343/102180772/100860851	3
CC	GO:0005746	mitochondrial respirasome	3/145	62/10230	0.0575727	0.554791	0.531652	102188675/102190747/102172289	3
BP	GO:0006687	glycosphingolipid metabolic process	2/124	28/8882	0.057726	0.829286	0.829286	102191287/102188403	2
BP	GO:0051279	regulation of release of sequestered calcium ion into cytosol	2/124	29/8882	0.0614504	0.829286	0.829286	106502258/102177050	2
BP	GO:0060041	retina development in camera-type eye	3/124	65/8882	0.0621378	0.829286	0.829286	102177064/102183927/102181531	3
CC	GO:0034707	chloride channel complex	2/145	29/10230	0.0631469	0.564046	0.540521	102183927/102180217	2
BP	GO:0007264	small GTPase mediated signal transduction	6/124	202/8882	0.0633052	0.829286	0.829286	102190390/102175943/102175451/102186655/102173139/106503941	6
BP	GO:0045727	positive regulation of translation	3/124	66/8882	0.0644585	0.829286	0.829286	102178731/102182392/102186815	3
CC	GO:0098803	respiratory chain complex	3/145	65/10230	0.0645205	0.564046	0.540521	102188675/102190747/102172289	3
BP	GO:0032527	protein exit from endoplasmic reticulum	2/124	30/8882	0.0652547	0.829286	0.829286	102190692/102190126	2
BP	GO:0006643	membrane lipid metabolic process	4/124	109/8882	0.0658913	0.829286	0.829286	102191287/102188403/102182090/102175754	4
BP	GO:0051606	detection of stimulus	3/124	67/8882	0.0668189	0.829286	0.829286	102169225/102175665/102190855	3
BP	GO:0044773	mitotic DNA damage checkpoint signaling	2/124	31/8882	0.0691358	0.829286	0.829286	102175200/102185771	2
BP	GO:0032370	positive regulation of lipid transport	2/124	31/8882	0.0691358	0.829286	0.829286	102190692/102182841	2
BP	GO:0030177	positive regulation of Wnt signaling pathway	3/124	68/8882	0.0692184	0.829286	0.829286	102190273/102172413/102180372	3
CC	GO:0031966	mitochondrial membrane	8/145	307/10230	0.0703918	0.564046	0.540521	102188675/102190747/102189919/102182392/102172289/102187041/102181531/100860799	8
MF	GO:1902936	phosphatidylinositol bisphosphate binding	2/133	31/9383	0.0710059	0.591379	0.557829	102182841/102180961	2
CC	GO:0070069	cytochrome complex	2/145	31/10230	0.0710232	0.564046	0.540521	102188675/102172289	2
BP	GO:0009101	glycoprotein biosynthetic process	5/124	159/8882	0.0715055	0.829286	0.829286	102191287/100861211/102188403/102185180/102182559	5
CC	GO:0070469	respirasome	3/145	68/10230	0.0718361	0.564046	0.540521	102188675/102190747/102172289	3
BP	GO:0051492	regulation of stress fiber assembly	2/124	32/8882	0.0730911	0.829286	0.829286	102175451/102173139	2
BP	GO:0015914	phospholipid transport	2/124	32/8882	0.0730911	0.829286	0.829286	102190692/102190474	2
BP	GO:0048592	eye morphogenesis	3/124	70/8882	0.0741335	0.829286	0.829286	102169225/102177064/102181531	3
MF	GO:0009055	electron transfer activity	2/133	32/9383	0.0750577	0.591379	0.557829	102190747/102172289	2
BP	GO:0044774	mitotic DNA integrity checkpoint signaling	2/124	33/8882	0.0771177	0.829286	0.829286	102175200/102185771	2
BP	GO:0032273	positive regulation of protein polymerization	2/124	33/8882	0.0771177	0.829286	0.829286	106503941/100860851	2
BP	GO:0006626	protein targeting to mitochondrion	2/124	33/8882	0.0771177	0.829286	0.829286	102189919/100860851	2
BP	GO:0042632	cholesterol homeostasis	2/124	34/8882	0.0812129	0.829286	0.829286	102190474/102182841	2
BP	GO:0001885	endothelial cell development	2/124	34/8882	0.0812129	0.829286	0.829286	102175451/102183927	2
BP	GO:0046467	membrane lipid biosynthetic process	3/124	73/8882	0.0817885	0.829286	0.829286	102191287/102188403/102182090	3
CC	GO:0005730	nucleolus	11/145	486/10230	0.084191	0.637446	0.610859	102187847/102190963/102170568/102172824/102190273/102175448/102173067/102189858/102182684/102171864/102191276	11
BP	GO:0090257	regulation of muscle system process	3/124	74/8882	0.0844136	0.829286	0.829286	102181288/102177050/102181232	3
BP	GO:0015850	organic hydroxy compound transport	3/124	74/8882	0.0844136	0.829286	0.829286	102190474/102170652/102182841	3
BP	GO:0007596	blood coagulation	3/124	74/8882	0.0844136	0.829286	0.829286	102181288/106502258/102175451	3
MF	GO:0043021	ribonucleoprotein complex binding	3/133	73/9383	0.0847577	0.591379	0.557829	102182392/102186815/102187041	3
BP	GO:0043413	macromolecule glycosylation	4/124	119/8882	0.0848016	0.829286	0.829286	102191287/102188403/102185180/102182559	4
BP	GO:0006486	protein glycosylation	4/124	119/8882	0.0848016	0.829286	0.829286	102191287/102188403/102185180/102182559	4
BP	GO:0055092	sterol homeostasis	2/124	35/8882	0.085374	0.829286	0.829286	102190474/102182841	2
BP	GO:0032436	positive regulation of proteasomal ubiquitin-dependent protein catabolic process	2/124	35/8882	0.085374	0.829286	0.829286	102188122/102186044	2
BP	GO:0032231	regulation of actin filament bundle assembly	2/124	35/8882	0.085374	0.829286	0.829286	102175451/102173139	2
BP	GO:0046474	glycerophospholipid biosynthetic process	3/124	75/8882	0.0870745	0.829286	0.829286	102190474/102182090/102171596	3
MF	GO:0005179	hormone activity	3/133	74/9383	0.0874646	0.591379	0.557829	102180550/108638107/100860766	3
CC	GO:0098858	actin-based cell projection	3/145	74/10230	0.0875177	0.639785	0.6131	102169225/102183927/102180217	3
MF	GO:0051287	NAD binding	2/133	35/9383	0.0876344	0.591379	0.557829	102190747/102173064	2
BP	GO:0043588	skin development	4/124	121/8882	0.088872	0.829286	0.829286	102185913/102183927/102173139/102172413	4
BP	GO:0110020	regulation of actomyosin structure organization	2/124	36/8882	0.0895984	0.829286	0.829286	102175451/102173139	2
BP	GO:0022600	digestive system process	2/124	36/8882	0.0895984	0.829286	0.829286	102190474/102175451	2
BP	GO:0007599	hemostasis	3/124	76/8882	0.0897708	0.829286	0.829286	102181288/106502258/102175451	3
MF	GO:0008047	enzyme activator activity	6/133	219/9383	0.0909036	0.591379	0.557829	102175943/102177343/102190474/102186655/102177851/102182684	6
CC	GO:0030175	filopodium	2/145	36/10230	0.0919762	0.649965	0.622857	102169225/102180217	2
BP	GO:0050817	coagulation	3/124	77/8882	0.0925019	0.829286	0.829286	102181288/106502258/102175451	3
BP	GO:0016579	protein deubiquitination	3/124	77/8882	0.0925019	0.829286	0.829286	102175200/102168955/102180372	3
BP	GO:0007254	JNK cascade	3/124	77/8882	0.0925019	0.829286	0.829286	102169225/106503941/102191276	3
BP	GO:0007163	establishment or maintenance of cell polarity	3/124	77/8882	0.0925019	0.829286	0.829286	102169225/102185771/100860851	3
BP	GO:0022604	regulation of cell morphogenesis	4/124	123/8882	0.0930355	0.829286	0.829286	102175451/102170652/106503941/102180372	4
MF	GO:0016829	lyase activity	4/133	122/9383	0.0949438	0.591379	0.557829	106502860/102175315/102175043/102174762	4
BP	GO:0034250	positive regulation of amide metabolic process	3/124	78/8882	0.0952673	0.829286	0.829286	102178731/102182392/102186815	3
MF	GO:0043022	ribosome binding	2/133	37/9383	0.0963426	0.591379	0.557829	102182392/102187041	2
MF	GO:0019829	ATPase-coupled monoatomic cation transmembrane transporter activity	2/133	37/9383	0.0963426	0.591379	0.557829	102172556/102173216	2
MF	GO:0004714	transmembrane receptor protein tyrosine kinase activity	2/133	37/9383	0.0963426	0.591379	0.557829	102169225/100860806	2
CC	GO:0016469	proton-transporting two-sector ATPase complex	2/145	37/10230	0.096361	0.654161	0.626877	102172556/102173216	2
BP	GO:0009416	response to light stimulus	4/124	125/8882	0.0972907	0.829286	0.829286	102175665/102185771/102181531/102190855	4
BP	GO:1905954	positive regulation of lipid localization	2/124	38/8882	0.0982271	0.829286	0.829286	102190692/102182841	2
MF	GO:0019783	ubiquitin-like protein peptidase activity	3/133	78/9383	0.0986501	0.591379	0.557829	102188944/102168955/102180372	3
MF	GO:0015075	monoatomic ion transmembrane transporter activity	10/133	444/9383	0.0988857	0.591379	0.557829	102186203/102175110/102177050/102176830/102172556/102172289/102183927/102187041/102173216/102180217	10
MF	GO:0019208	phosphatase regulator activity	2/133	38/9383	0.100786	0.591379	0.557829	102187707/102169526	2
BP	GO:0051651	maintenance of location in cell	3/124	80/8882	0.100899	0.829286	0.829286	106502258/102177050/102187041	3
BP	GO:0006457	protein folding	3/124	80/8882	0.100899	0.829286	0.829286	102178617/102171020/102174922	3
CC	GO:0030424	axon	5/145	174/10230	0.101188	0.654161	0.626877	102169225/102177343/102186815/102180772/100860851	5
BP	GO:0070085	glycosylation	4/124	127/8882	0.101636	0.829286	0.829286	102191287/102188403/102185180/102182559	4
CC	GO:0005740	mitochondrial envelope	8/145	334/10230	0.102092	0.654161	0.626877	102188675/102190747/102189919/102182392/102172289/102187041/102181531/100860799	8
BP	GO:0046513	ceramide biosynthetic process	2/124	39/8882	0.102626	0.829286	0.829286	102191287/102188403	2
BP	GO:0043149	stress fiber assembly	2/124	39/8882	0.102626	0.829286	0.829286	102175451/102173139	2
BP	GO:0030038	contractile actin filament bundle assembly	2/124	39/8882	0.102626	0.829286	0.829286	102175451/102173139	2
BP	GO:0010389	regulation of G2/M transition of mitotic cell cycle	2/124	39/8882	0.102626	0.829286	0.829286	102175200/102185771	2
BP	GO:0009314	response to radiation	5/124	178/8882	0.103365	0.829286	0.829286	102175200/102175665/102185771/102181531/102190855	5
CC	GO:0010008	endosome membrane	5/145	176/10230	0.104913	0.654161	0.626877	102169225/102174556/102190692/102176830/102180772	5
MF	GO:0051540	metal cluster binding	2/133	39/9383	0.105285	0.591379	0.557829	102190747/102172289	2
MF	GO:0051536	iron-sulfur cluster binding	2/133	39/9383	0.105285	0.591379	0.557829	102190747/102172289	2
MF	GO:0015297	antiporter activity	2/133	39/9383	0.105285	0.591379	0.557829	102176830/102187041	2
BP	GO:0046578	regulation of Ras protein signal transduction	3/124	82/8882	0.106661	0.829286	0.829286	102175943/102175451/102173139	3
BP	GO:0006665	sphingolipid metabolic process	3/124	82/8882	0.106661	0.829286	0.829286	102191287/102188403/102175754	3
BP	GO:0072655	establishment of protein localization to mitochondrion	2/124	40/8882	0.107079	0.829286	0.829286	102189919/100860851	2
BP	GO:2000060	positive regulation of ubiquitin-dependent protein catabolic process	2/124	41/8882	0.111583	0.829286	0.829286	102188122/102186044	2
BP	GO:0030301	cholesterol transport	2/124	41/8882	0.111583	0.829286	0.829286	102190474/102182841	2
BP	GO:0019646	aerobic electron transport chain	2/124	41/8882	0.111583	0.829286	0.829286	102188675/102190747	2
BP	GO:0006885	regulation of pH	2/124	41/8882	0.111583	0.829286	0.829286	102176830/102183927	2
MF	GO:0015103	inorganic anion transmembrane transporter activity	3/133	83/9383	0.113395	0.591379	0.557829	102175110/102183927/102180217	3
BP	GO:0044255	cellular lipid metabolic process	10/124	465/8882	0.114579	0.829286	0.829286	102177788/102189750/102191287/102190474/102191223/102188403/102182090/102175754/102171596/102181531	10
BP	GO:0015918	sterol transport	2/124	42/8882	0.116136	0.829286	0.829286	102190474/102182841	2
BP	GO:0008277	regulation of G protein-coupled receptor signaling pathway	2/124	42/8882	0.116136	0.829286	0.829286	102173139/102182684	2
MF	GO:0003774	cytoskeletal motor activity	2/133	42/9383	0.119096	0.591379	0.557829	102175943/102177343	2
BP	GO:0042775	mitochondrial ATP synthesis coupled electron transport	2/124	43/8882	0.120736	0.829286	0.829286	102188675/102190747	2
BP	GO:0035914	skeletal muscle cell differentiation	2/124	43/8882	0.120736	0.829286	0.829286	102169225/102185464	2
BP	GO:0021954	central nervous system neuron development	2/124	43/8882	0.120736	0.829286	0.829286	102169225/100860851	2
BP	GO:0045017	glycerolipid biosynthetic process	3/124	87/8882	0.12161	0.829286	0.829286	102190474/102182090/102171596	3
BP	GO:0032271	regulation of protein polymerization	3/124	87/8882	0.12161	0.829286	0.829286	102173139/106503941/100860851	3
BP	GO:0007005	mitochondrion organization	6/124	243/8882	0.124236	0.829286	0.829286	102190747/102189919/102172289/102187041/100860851/100860799	6
MF	GO:0000287	magnesium ion binding	4/133	135/9383	0.124903	0.591379	0.557829	102189750/102178731/102191223/102185771	4
BP	GO:0070585	protein localization to mitochondrion	2/124	44/8882	0.12538	0.829286	0.829286	102189919/100860851	2
BP	GO:0042773	ATP synthesis coupled electron transport	2/124	44/8882	0.12538	0.829286	0.829286	102188675/102190747	2
BP	GO:0045732	positive regulation of protein catabolic process	3/124	89/8882	0.127795	0.829286	0.829286	102188122/102186044/100860851	3
BP	GO:0048666	neuron development	9/124	418/8882	0.129624	0.829286	0.829286	102169225/102175665/102190692/102177064/102170652/102186815/102185771/102181531/100860851	9
BP	GO:0007586	digestion	2/124	45/8882	0.130066	0.829286	0.829286	102190474/102175451	2
BP	GO:0043632	modification-dependent macromolecule catabolic process	7/124	303/8882	0.13095	0.829286	0.829286	102187847/102188122/102168955/102173044/102190126/102186044/102180372	7
BP	GO:1903859	regulation of dendrite extension	1/124	10/8882	0.131219	0.829286	0.829286	102170652	1
BP	GO:1903672	positive regulation of sprouting angiogenesis	1/124	10/8882	0.131219	0.829286	0.829286	102178731	1
BP	GO:0070296	sarcoplasmic reticulum calcium ion transport	1/124	10/8882	0.131219	0.829286	0.829286	102177050	1
BP	GO:0051938	L-glutamate import	1/124	10/8882	0.131219	0.829286	0.829286	102186203	1
BP	GO:0045948	positive regulation of translational initiation	1/124	10/8882	0.131219	0.829286	0.829286	102186815	1
BP	GO:0043153	entrainment of circadian clock by photoperiod	1/124	10/8882	0.131219	0.829286	0.829286	102175665	1
BP	GO:0042908	xenobiotic transport	1/124	10/8882	0.131219	0.829286	0.829286	102190692	1
BP	GO:0042574	retinal metabolic process	1/124	10/8882	0.131219	0.829286	0.829286	102181531	1
BP	GO:0031268	pseudopodium organization	1/124	10/8882	0.131219	0.829286	0.829286	106503941	1
BP	GO:0022030	telencephalon glial cell migration	1/124	10/8882	0.131219	0.829286	0.829286	102171596	1
BP	GO:0021801	cerebral cortex radial glia-guided migration	1/124	10/8882	0.131219	0.829286	0.829286	102171596	1
BP	GO:0015813	L-glutamate transmembrane transport	1/124	10/8882	0.131219	0.829286	0.829286	102186203	1
BP	GO:0014856	skeletal muscle cell proliferation	1/124	10/8882	0.131219	0.829286	0.829286	102169225	1
BP	GO:0010842	retina layer formation	1/124	10/8882	0.131219	0.829286	0.829286	102181531	1
BP	GO:0009651	response to salt stress	1/124	10/8882	0.131219	0.829286	0.829286	102187041	1
BP	GO:0009648	photoperiodism	1/124	10/8882	0.131219	0.829286	0.829286	102175665	1
BP	GO:0050878	regulation of body fluid levels	4/124	140/8882	0.13197	0.829286	0.829286	102181288/106502258/102175451/102173139	4
CC	GO:0044295	axonal growth cone	1/145	10/10230	0.133088	0.768525	0.736471	100860851	1
MF	GO:0071617	lysophospholipid acyltransferase activity	1/133	10/9383	0.133098	0.591379	0.557829	102171596	1
MF	GO:0070182	DNA polymerase binding	1/133	10/9383	0.133098	0.591379	0.557829	100860851	1
MF	GO:0050145	nucleoside monophosphate kinase activity	1/133	10/9383	0.133098	0.591379	0.557829	102181829	1
MF	GO:0008378	galactosyltransferase activity	1/133	10/9383	0.133098	0.591379	0.557829	102191287	1
MF	GO:0005283	amino acid:sodium symporter activity	1/133	10/9383	0.133098	0.591379	0.557829	102186203	1
MF	GO:0005003	ephrin receptor activity	1/133	10/9383	0.133098	0.591379	0.557829	102169225	1
MF	GO:0004303	estradiol 17-beta-dehydrogenase [NAD(P)] activity	1/133	10/9383	0.133098	0.591379	0.557829	102179058	1
BP	GO:0070588	calcium ion transmembrane transport	3/124	91/8882	0.134091	0.829286	0.829286	106502258/102177050/102187041	3
BP	GO:1902749	regulation of cell cycle G2/M phase transition	2/124	46/8882	0.134793	0.829286	0.829286	102175200/102185771	2
BP	GO:0006413	translational initiation	2/124	46/8882	0.134793	0.829286	0.829286	102186815/102189858	2
BP	GO:0009100	glycoprotein metabolic process	5/124	195/8882	0.13691	0.829286	0.829286	102191287/100861211/102188403/102185180/102182559	5
CC	GO:0090734	site of DNA damage	2/145	46/10230	0.13817	0.768525	0.736471	102190392/102173701	2
BP	GO:0006661	phosphatidylinositol biosynthetic process	2/124	47/8882	0.139558	0.829286	0.829286	102182090/102171596	2
BP	GO:0002181	cytoplasmic translation	2/124	47/8882	0.139558	0.829286	0.829286	102178731/102189858	2
BP	GO:0051056	regulation of small GTPase mediated signal transduction	3/124	93/8882	0.140493	0.829286	0.829286	102175943/102175451/102173139	3
BP	GO:1903140	regulation of establishment of endothelial barrier	1/124	11/8882	0.143361	0.829286	0.829286	102175451	1
BP	GO:1901550	regulation of endothelial cell development	1/124	11/8882	0.143361	0.829286	0.829286	102175451	1
BP	GO:0090136	epithelial cell-cell adhesion	1/124	11/8882	0.143361	0.829286	0.829286	102169925	1
BP	GO:0065005	protein-lipid complex assembly	1/124	11/8882	0.143361	0.829286	0.829286	102190474	1
BP	GO:0050996	positive regulation of lipid catabolic process	1/124	11/8882	0.143361	0.829286	0.829286	102190474	1
BP	GO:0045429	positive regulation of nitric oxide biosynthetic process	1/124	11/8882	0.143361	0.829286	0.829286	100860851	1
BP	GO:0036010	protein localization to endosome	1/124	11/8882	0.143361	0.829286	0.829286	102190692	1
BP	GO:0034661	ncRNA catabolic process	1/124	11/8882	0.143361	0.829286	0.829286	102187847	1
BP	GO:0031424	keratinization	1/124	11/8882	0.143361	0.829286	0.829286	102185913	1
BP	GO:0019320	hexose catabolic process	1/124	11/8882	0.143361	0.829286	0.829286	102178731	1
BP	GO:0018158	protein oxidation	1/124	11/8882	0.143361	0.829286	0.829286	102190474	1
BP	GO:0007602	phototransduction	1/124	11/8882	0.143361	0.829286	0.829286	102190855	1
BP	GO:0007051	spindle organization	3/124	94/8882	0.143733	0.829286	0.829286	102188944/102173701/102173139	3
BP	GO:1901800	positive regulation of proteasomal protein catabolic process	2/124	48/8882	0.144359	0.829286	0.829286	102188122/102186044	2
CC	GO:0044233	mitochondria-associated endoplasmic reticulum membrane	1/145	11/10230	0.145387	0.768525	0.736471	102171596	1
MF	GO:1990404	NAD+-protein ADP-ribosyltransferase activity	1/133	11/9383	0.145399	0.591379	0.557829	102179201	1
MF	GO:0120020	cholesterol transfer activity	1/133	11/9383	0.145399	0.591379	0.557829	102190474	1
MF	GO:0120015	sterol transfer activity	1/133	11/9383	0.145399	0.591379	0.557829	102190474	1
MF	GO:0017025	TBP-class protein binding	1/133	11/9383	0.145399	0.591379	0.557829	102175131	1
MF	GO:0015248	sterol transporter activity	1/133	11/9383	0.145399	0.591379	0.557829	102190474	1
MF	GO:0004559	alpha-mannosidase activity	1/133	11/9383	0.145399	0.591379	0.557829	102182552	1
BP	GO:0008654	phospholipid biosynthetic process	3/124	95/8882	0.146997	0.829286	0.829286	102190474/102182090/102171596	3
MF	GO:0022890	inorganic cation transmembrane transporter activity	7/133	308/9383	0.147325	0.591379	0.557829	102186203/102177050/102176830/102172556/102172289/102187041/102173216	7
BP	GO:0015748	organophosphate ester transport	2/124	49/8882	0.149195	0.829286	0.829286	102190692/102190474	2
BP	GO:0009062	fatty acid catabolic process	2/124	49/8882	0.149195	0.829286	0.829286	102177788/102189750	2
CC	GO:0031253	cell projection membrane	3/145	95/10230	0.151885	0.768525	0.736471	102188122/102180772/102180217	3
MF	GO:0043130	ubiquitin binding	2/133	49/9383	0.152854	0.591379	0.557829	102174556/102190392	2
BP	GO:1990542	mitochondrial transmembrane transport	2/124	50/8882	0.154064	0.829286	0.829286	102189919/102187041	2
BP	GO:0030148	sphingolipid biosynthetic process	2/124	50/8882	0.154064	0.829286	0.829286	102191287/102188403	2
BP	GO:0000077	DNA damage checkpoint signaling	2/124	50/8882	0.154064	0.829286	0.829286	102175200/102185771	2
BP	GO:2001014	regulation of skeletal muscle cell differentiation	1/124	12/8882	0.155335	0.829286	0.829286	102169225	1
BP	GO:2000810	regulation of bicellular tight junction assembly	1/124	12/8882	0.155335	0.829286	0.829286	102175451	1
BP	GO:1904407	positive regulation of nitric oxide metabolic process	1/124	12/8882	0.155335	0.829286	0.829286	100860851	1
BP	GO:0090330	regulation of platelet aggregation	1/124	12/8882	0.155335	0.829286	0.829286	102175451	1
BP	GO:0090151	establishment of protein localization to mitochondrial membrane	1/124	12/8882	0.155335	0.829286	0.829286	100860851	1
BP	GO:0071312	cellular response to alkaloid	1/124	12/8882	0.155335	0.829286	0.829286	102177050	1
BP	GO:0051383	kinetochore organization	1/124	12/8882	0.155335	0.829286	0.829286	102188944	1
BP	GO:0051204	protein insertion into mitochondrial membrane	1/124	12/8882	0.155335	0.829286	0.829286	100860851	1
BP	GO:0048260	positive regulation of receptor-mediated endocytosis	1/124	12/8882	0.155335	0.829286	0.829286	102182841	1
BP	GO:0046365	monosaccharide catabolic process	1/124	12/8882	0.155335	0.829286	0.829286	102178731	1
BP	GO:0035024	negative regulation of Rho protein signal transduction	1/124	12/8882	0.155335	0.829286	0.829286	102173139	1
BP	GO:0032376	positive regulation of cholesterol transport	1/124	12/8882	0.155335	0.829286	0.829286	102182841	1
BP	GO:0032373	positive regulation of sterol transport	1/124	12/8882	0.155335	0.829286	0.829286	102182841	1
BP	GO:0032367	intracellular cholesterol transport	1/124	12/8882	0.155335	0.829286	0.829286	102182841	1
BP	GO:0032366	intracellular sterol transport	1/124	12/8882	0.155335	0.829286	0.829286	102182841	1
BP	GO:0021952	central nervous system projection neuron axonogenesis	1/124	12/8882	0.155335	0.829286	0.829286	102169225	1
BP	GO:0009649	entrainment of circadian clock	1/124	12/8882	0.155335	0.829286	0.829286	102175665	1
BP	GO:0003009	skeletal muscle contraction	1/124	12/8882	0.155335	0.829286	0.829286	102181232	1
CC	GO:1990351	transporter complex	5/145	201/10230	0.156865	0.768525	0.736471	102190692/102190747/102172289/102183927/102180217	5
CC	GO:0070847	core mediator complex	1/145	12/10230	0.157514	0.768525	0.736471	102177325	1
CC	GO:0045275	respiratory chain complex III	1/145	12/10230	0.157514	0.768525	0.736471	102172289	1
CC	GO:0005750	mitochondrial respiratory chain complex III	1/145	12/10230	0.157514	0.768525	0.736471	102172289	1
MF	GO:0043531	ADP binding	1/133	12/9383	0.157527	0.591379	0.557829	102175943	1
MF	GO:0036002	pre-mRNA binding	1/133	12/9383	0.157527	0.591379	0.557829	102189858	1
MF	GO:0035925	mRNA 3'-UTR AU-rich region binding	1/133	12/9383	0.157527	0.591379	0.557829	102187847	1
MF	GO:0015923	mannosidase activity	1/133	12/9383	0.157527	0.591379	0.557829	102182552	1
MF	GO:0003950	NAD+ ADP-ribosyltransferase activity	1/133	12/9383	0.157527	0.591379	0.557829	102179201	1
MF	GO:0008509	monoatomic anion transmembrane transporter activity	4/133	148/9383	0.158338	0.591379	0.557829	102186203/102175110/102183927/102180217	4
BP	GO:0090263	positive regulation of canonical Wnt signaling pathway	2/124	51/8882	0.158963	0.829286	0.829286	102190273/102172413	2
BP	GO:0006639	acylglycerol metabolic process	2/124	51/8882	0.158963	0.829286	0.829286	102190474/102171596	2
BP	GO:0043604	amide biosynthetic process	9/124	439/8882	0.159717	0.829286	0.829286	102187847/102174645/102178731/102191287/102182392/102188403/102186815/102189858/102171864	9
BP	GO:0043010	camera-type eye development	4/124	152/8882	0.162876	0.829286	0.829286	102169225/102177064/102183927/102181531	4
BP	GO:0045446	endothelial cell differentiation	2/124	52/8882	0.163891	0.829286	0.829286	102175451/102183927	2
BP	GO:0007093	mitotic cell cycle checkpoint signaling	2/124	52/8882	0.163891	0.829286	0.829286	102175200/102185771	2
BP	GO:0006638	neutral lipid metabolic process	2/124	52/8882	0.163891	0.829286	0.829286	102190474/102171596	2
CC	GO:0098800	inner mitochondrial membrane protein complex	3/145	99/10230	0.165518	0.768525	0.736471	102188675/102190747/102172289	3
MF	GO:0016301	kinase activity	10/133	497/9383	0.167053	0.591379	0.557829	102169225/102178731/100861211/102171561/102181829/102186815/100860806/102181217/102185771/102181542	10
BP	GO:0051403	stress-activated MAPK cascade	3/124	101/8882	0.167073	0.829286	0.829286	102169225/106503941/102191276	3
BP	GO:0097484	dendrite extension	1/124	13/8882	0.167143	0.829286	0.829286	102170652	1
BP	GO:0090169	regulation of spindle assembly	1/124	13/8882	0.167143	0.829286	0.829286	102188944	1
BP	GO:0051131	chaperone-mediated protein complex assembly	1/124	13/8882	0.167143	0.829286	0.829286	100860851	1
BP	GO:0034508	centromere complex assembly	1/124	13/8882	0.167143	0.829286	0.829286	102188944	1
BP	GO:0034369	plasma lipoprotein particle remodeling	1/124	13/8882	0.167143	0.829286	0.829286	102190474	1
BP	GO:0034368	protein-lipid complex remodeling	1/124	13/8882	0.167143	0.829286	0.829286	102190474	1
BP	GO:0032148	activation of protein kinase B activity	1/124	13/8882	0.167143	0.829286	0.829286	102181288	1
BP	GO:0021602	cranial nerve morphogenesis	1/124	13/8882	0.167143	0.829286	0.829286	102169225	1
BP	GO:0017158	regulation of calcium ion-dependent exocytosis	1/124	13/8882	0.167143	0.829286	0.829286	102180961	1
BP	GO:0019395	fatty acid oxidation	2/124	53/8882	0.168847	0.829286	0.829286	102177788/102189750	2
BP	GO:0008203	cholesterol metabolic process	2/124	53/8882	0.168847	0.829286	0.829286	102190474/102179058	2
CC	GO:0043025	neuronal cell body	3/145	100/10230	0.168982	0.768525	0.736471	102175170/102180961/100860851	3
CC	GO:0097386	glial cell projection	1/145	13/10230	0.169469	0.768525	0.736471	102175170	1
CC	GO:0005669	transcription factor TFIID complex	1/145	13/10230	0.169469	0.768525	0.736471	102175131	1
MF	GO:0061650	ubiquitin-like protein conjugating enzyme activity	1/133	13/9383	0.169484	0.591379	0.557829	102169436	1
MF	GO:0031210	phosphatidylcholine binding	1/133	13/9383	0.169484	0.591379	0.557829	102190474	1
MF	GO:0030159	signaling receptor complex adaptor activity	1/133	13/9383	0.169484	0.591379	0.557829	102182841	1
MF	GO:0008137	NADH dehydrogenase (ubiquinone) activity	1/133	13/9383	0.169484	0.591379	0.557829	102190747	1
MF	GO:0004550	nucleoside diphosphate kinase activity	1/133	13/9383	0.169484	0.591379	0.557829	102181829	1
BP	GO:1903052	positive regulation of proteolysis involved in protein catabolic process	2/124	54/8882	0.173827	0.829286	0.829286	102188122/102186044	2
BP	GO:0055088	lipid homeostasis	2/124	54/8882	0.173827	0.829286	0.829286	102190474/102182841	2
BP	GO:0031570	DNA integrity checkpoint signaling	2/124	54/8882	0.173827	0.829286	0.829286	102175200/102185771	2
BP	GO:0030216	keratinocyte differentiation	2/124	54/8882	0.173827	0.829286	0.829286	102185913/102183927	2
BP	GO:0006936	muscle contraction	3/124	103/8882	0.173939	0.829286	0.829286	102181288/102177050/102181232	3
CC	GO:0005769	early endosome	4/145	154/10230	0.174884	0.768525	0.736471	102169225/102190692/102182841/102180772	4
BP	GO:2000765	regulation of cytoplasmic translation	1/124	14/8882	0.178788	0.829286	0.829286	102178731	1
BP	GO:0120178	steroid hormone biosynthetic process	1/124	14/8882	0.178788	0.829286	0.829286	102179058	1
BP	GO:0071470	cellular response to osmotic stress	1/124	14/8882	0.178788	0.829286	0.829286	102187041	1
BP	GO:0060997	dendritic spine morphogenesis	1/124	14/8882	0.178788	0.829286	0.829286	102169225	1
BP	GO:0051452	intracellular pH reduction	1/124	14/8882	0.178788	0.829286	0.829286	102183927	1
BP	GO:0051281	positive regulation of release of sequestered calcium ion into cytosol	1/124	14/8882	0.178788	0.829286	0.829286	106502258	1
BP	GO:0050995	negative regulation of lipid catabolic process	1/124	14/8882	0.178788	0.829286	0.829286	102190474	1
BP	GO:0045744	negative regulation of G protein-coupled receptor signaling pathway	1/124	14/8882	0.178788	0.829286	0.829286	102173139	1
BP	GO:0045428	regulation of nitric oxide biosynthetic process	1/124	14/8882	0.178788	0.829286	0.829286	100860851	1
BP	GO:0035988	chondrocyte proliferation	1/124	14/8882	0.178788	0.829286	0.829286	100861211	1
BP	GO:0034367	protein-containing complex remodeling	1/124	14/8882	0.178788	0.829286	0.829286	102190474	1
BP	GO:0034260	negative regulation of GTPase activity	1/124	14/8882	0.178788	0.829286	0.829286	102175451	1
BP	GO:0019068	virion assembly	1/124	14/8882	0.178788	0.829286	0.829286	102174556	1
BP	GO:0014888	striated muscle adaptation	1/124	14/8882	0.178788	0.829286	0.829286	102181232	1
BP	GO:0008210	estrogen metabolic process	1/124	14/8882	0.178788	0.829286	0.829286	102179058	1
BP	GO:0002719	negative regulation of cytokine production involved in immune response	1/124	14/8882	0.178788	0.829286	0.829286	102190474	1
BP	GO:0001573	ganglioside metabolic process	1/124	14/8882	0.178788	0.829286	0.829286	102188403	1
BP	GO:1902652	secondary alcohol metabolic process	2/124	55/8882	0.178832	0.829286	0.829286	102190474/102179058	2
BP	GO:0034440	lipid oxidation	2/124	55/8882	0.178832	0.829286	0.829286	102177788/102189750	2
BP	GO:0006672	ceramide metabolic process	2/124	55/8882	0.178832	0.829286	0.829286	102191287/102188403	2
CC	GO:0005813	centrosome	7/145	326/10230	0.180364	0.768525	0.736471	102188122/102174556/102173584/102183927/102173701/102181829/102185771	7
CC	GO:0036452	ESCRT complex	1/145	14/10230	0.181256	0.768525	0.736471	102174556	1
CC	GO:0001533	cornified envelope	1/145	14/10230	0.181256	0.768525	0.736471	102185913	1
MF	GO:0050136	NADH dehydrogenase (quinone) activity	1/133	14/9383	0.181272	0.591379	0.557829	102190747	1
MF	GO:0016251	RNA polymerase II general transcription initiation factor activity	1/133	14/9383	0.181272	0.591379	0.557829	102175131	1
MF	GO:0005416	amino acid:monoatomic cation symporter activity	1/133	14/9383	0.181272	0.591379	0.557829	102186203	1
MF	GO:0004675	transmembrane receptor protein serine/threonine kinase activity	1/133	14/9383	0.181272	0.591379	0.557829	100861211	1
MF	GO:0004653	polypeptide N-acetylgalactosaminyltransferase activity	1/133	14/9383	0.181272	0.591379	0.557829	102185180	1
MF	GO:0003954	NADH dehydrogenase activity	1/133	14/9383	0.181272	0.591379	0.557829	102190747	1
BP	GO:1903169	regulation of calcium ion transmembrane transport	2/124	56/8882	0.183859	0.829286	0.829286	106502258/102177050	2
BP	GO:0031098	stress-activated protein kinase signaling cascade	3/124	106/8882	0.184383	0.829286	0.829286	102169225/106503941/102191276	3
BP	GO:0016125	sterol metabolic process	2/124	57/8882	0.188907	0.829286	0.829286	102190474/102179058	2
BP	GO:2001032	regulation of double-strand break repair via nonhomologous end joining	1/124	15/8882	0.190271	0.829286	0.829286	102173701	1
BP	GO:1904707	positive regulation of vascular associated smooth muscle cell proliferation	1/124	15/8882	0.190271	0.829286	0.829286	102182841	1
BP	GO:0080164	regulation of nitric oxide metabolic process	1/124	15/8882	0.190271	0.829286	0.829286	100860851	1
BP	GO:0044058	regulation of digestive system process	1/124	15/8882	0.190271	0.829286	0.829286	102190474	1
BP	GO:0021799	cerebral cortex radially oriented cell migration	1/124	15/8882	0.190271	0.829286	0.829286	102171596	1
BP	GO:0010543	regulation of platelet activation	1/124	15/8882	0.190271	0.829286	0.829286	102175451	1
BP	GO:0044242	cellular lipid catabolic process	3/124	108/8882	0.191438	0.829286	0.829286	102177788/102189750/102190474	3
CC	GO:0043209	myelin sheath	1/145	15/10230	0.192877	0.786343	0.753547	102175315	1
CC	GO:0034364	high-density lipoprotein particle	1/145	15/10230	0.192877	0.786343	0.753547	102190474	1
MF	GO:0070530	K63-linked polyubiquitin modification-dependent protein binding	1/133	15/9383	0.192895	0.591379	0.557829	102180372	1
MF	GO:0048038	quinone binding	1/133	15/9383	0.192895	0.591379	0.557829	102190747	1
MF	GO:0019239	deaminase activity	1/133	15/9383	0.192895	0.591379	0.557829	102182681	1
MF	GO:0001091	RNA polymerase II general transcription initiation factor binding	1/133	15/9383	0.192895	0.591379	0.557829	102175131	1
BP	GO:0072329	monocarboxylic acid catabolic process	2/124	58/8882	0.193973	0.829286	0.829286	102177788/102189750	2
BP	GO:0051017	actin filament bundle assembly	2/124	58/8882	0.193973	0.829286	0.829286	102175451/102173139	2
BP	GO:0006941	striated muscle contraction	2/124	58/8882	0.193973	0.829286	0.829286	102177050/102181232	2
BP	GO:0003158	endothelium development	2/124	58/8882	0.193973	0.829286	0.829286	102175451/102183927	2
MF	GO:0008270	zinc ion binding	9/133	455/9383	0.196502	0.591379	0.557829	102179932/102175665/102177064/106502860/102175315/102175043/102174762/102180986/102191276	9
MF	GO:0004867	serine-type endopeptidase inhibitor activity	2/133	58/9383	0.198496	0.591379	0.557829	102169925/102170373	2
CC	GO:0031902	late endosome membrane	2/145	58/10230	0.198502	0.789859	0.756916	102174556/102190692	2
BP	GO:0061572	actin filament bundle organization	2/124	59/8882	0.199058	0.829286	0.829286	102175451/102173139	2
BP	GO:0033108	mitochondrial respiratory chain complex assembly	2/124	59/8882	0.199058	0.829286	0.829286	102190747/102172289	2
BP	GO:2000273	positive regulation of signaling receptor activity	1/124	16/8882	0.201594	0.829286	0.829286	102181288	1
BP	GO:1902653	secondary alcohol biosynthetic process	1/124	16/8882	0.201594	0.829286	0.829286	102179058	1
BP	GO:0070861	regulation of protein exit from endoplasmic reticulum	1/124	16/8882	0.201594	0.829286	0.829286	102190692	1
BP	GO:0061436	establishment of skin barrier	1/124	16/8882	0.201594	0.829286	0.829286	102173139	1
BP	GO:0051560	mitochondrial calcium ion homeostasis	1/124	16/8882	0.201594	0.829286	0.829286	102187041	1
BP	GO:0034110	regulation of homotypic cell-cell adhesion	1/124	16/8882	0.201594	0.829286	0.829286	102175451	1
BP	GO:0021591	ventricular system development	1/124	16/8882	0.201594	0.829286	0.829286	102171596	1
BP	GO:0008209	androgen metabolic process	1/124	16/8882	0.201594	0.829286	0.829286	102179058	1
BP	GO:0006851	mitochondrial calcium ion transmembrane transport	1/124	16/8882	0.201594	0.829286	0.829286	102187041	1
BP	GO:0006695	cholesterol biosynthetic process	1/124	16/8882	0.201594	0.829286	0.829286	102179058	1
BP	GO:0002230	positive regulation of defense response to virus by host	1/124	16/8882	0.201594	0.829286	0.829286	100860851	1
BP	GO:0110053	regulation of actin filament organization	3/124	111/8882	0.202147	0.829286	0.829286	102175451/102173139/106503941	3
BP	GO:0051235	maintenance of location	3/124	111/8882	0.202147	0.829286	0.829286	106502258/102177050/102187041	3
BP	GO:0006874	intracellular calcium ion homeostasis	3/124	111/8882	0.202147	0.829286	0.829286	106502258/102177050/102187041	3
MF	GO:0032182	ubiquitin-like protein binding	2/133	59/9383	0.203673	0.591379	0.557829	102174556/102190392	2
MF	GO:0005319	lipid transporter activity	2/133	59/9383	0.203673	0.591379	0.557829	102190692/102190474	2
BP	GO:0030100	regulation of endocytosis	2/124	60/8882	0.204158	0.829286	0.829286	102175408/102182841	2
BP	GO:0008360	regulation of cell shape	2/124	60/8882	0.204158	0.829286	0.829286	102175451/106503941	2
BP	GO:0007612	learning	2/124	60/8882	0.204158	0.829286	0.829286	102181217/102185771	2
CC	GO:0033116	endoplasmic reticulum-Golgi intermediate compartment membrane	1/145	16/10230	0.204334	0.789859	0.756916	102180772	1
MF	GO:0043015	gamma-tubulin binding	1/133	16/9383	0.204353	0.591379	0.557829	102185771	1
MF	GO:0008175	tRNA methyltransferase activity	1/133	16/9383	0.204353	0.591379	0.557829	102179654	1
MF	GO:0005504	fatty acid binding	1/133	16/9383	0.204353	0.591379	0.557829	102177788	1
MF	GO:0005343	organic acid:sodium symporter activity	1/133	16/9383	0.204353	0.591379	0.557829	102186203	1
MF	GO:0003955	NAD(P)H dehydrogenase (quinone) activity	1/133	16/9383	0.204353	0.591379	0.557829	102190747	1
BP	GO:0150063	visual system development	4/124	167/8882	0.204759	0.829286	0.829286	102169225/102177064/102183927/102181531	4
BP	GO:0001654	eye development	4/124	167/8882	0.204759	0.829286	0.829286	102169225/102177064/102183927/102181531	4
MF	GO:0008324	monoatomic cation transmembrane transporter activity	7/133	340/9383	0.207568	0.591379	0.557829	102186203/102177050/102176830/102172556/102172289/102187041/102173216	7
MF	GO:0042626	ATPase-coupled transmembrane transporter activity	2/133	60/9383	0.208865	0.591379	0.557829	102172556/102173216	2
BP	GO:0048593	camera-type eye morphogenesis	2/124	61/8882	0.209273	0.829286	0.829286	102169225/102181531	2
BP	GO:0030307	positive regulation of cell growth	2/124	61/8882	0.209273	0.829286	0.829286	102187847/102170652	2
BP	GO:0045333	cellular respiration	3/124	113/8882	0.209364	0.829286	0.829286	102188675/102190747/102172289	3
BP	GO:0000902	cell morphogenesis	8/124	409/8882	0.211885	0.829286	0.829286	102169225/102175451/102170652/102183927/106503941/102185771/100860851/102180372	8
BP	GO:2000780	negative regulation of double-strand break repair	1/124	17/8882	0.212761	0.829286	0.829286	102173701	1
BP	GO:1903846	positive regulation of cellular response to transforming growth factor beta stimulus	1/124	17/8882	0.212761	0.829286	0.829286	102190273	1
BP	GO:1903670	regulation of sprouting angiogenesis	1/124	17/8882	0.212761	0.829286	0.829286	102178731	1
BP	GO:0051952	regulation of amine transport	1/124	17/8882	0.212761	0.829286	0.829286	102170652	1
BP	GO:0051937	catecholamine transport	1/124	17/8882	0.212761	0.829286	0.829286	102170652	1
BP	GO:0034605	cellular response to heat	1/124	17/8882	0.212761	0.829286	0.829286	100860851	1
BP	GO:0030511	positive regulation of transforming growth factor beta receptor signaling pathway	1/124	17/8882	0.212761	0.829286	0.829286	102190273	1
BP	GO:0015837	amine transport	1/124	17/8882	0.212761	0.829286	0.829286	102170652	1
BP	GO:0003382	epithelial cell morphogenesis	1/124	17/8882	0.212761	0.829286	0.829286	102183927	1
BP	GO:0002701	negative regulation of production of molecular mediator of immune response	1/124	17/8882	0.212761	0.829286	0.829286	102190474	1
BP	GO:0099504	synaptic vesicle cycle	2/124	62/8882	0.214402	0.829286	0.829286	102175408/102185771	2
BP	GO:0072089	stem cell proliferation	2/124	62/8882	0.214402	0.829286	0.829286	102175200/102171514	2
CC	GO:0022627	cytosolic small ribosomal subunit	1/145	17/10230	0.215629	0.789859	0.756916	102171864	1
CC	GO:0005791	rough endoplasmic reticulum	1/145	17/10230	0.215629	0.789859	0.756916	102178731	1
MF	GO:0015485	cholesterol binding	1/133	17/9383	0.21565	0.591379	0.557829	102190474	1
BP	GO:0048880	sensory system development	4/124	171/8882	0.216434	0.829286	0.829286	102169225/102177064/102183927/102181531	4
MF	GO:0060589	nucleoside-triphosphatase regulator activity	5/133	226/9383	0.217194	0.591379	0.557829	102175943/102177343/102186655/102177851/102182684	5
MF	GO:0030695	GTPase regulator activity	5/133	226/9383	0.217194	0.591379	0.557829	102175943/102177343/102186655/102177851/102182684	5
BP	GO:0051493	regulation of cytoskeleton organization	5/124	230/8882	0.218438	0.829286	0.829286	102176777/102188944/102175451/102173139/106503941	5
BP	GO:0006417	regulation of translation	4/124	172/8882	0.219382	0.829286	0.829286	102187847/102178731/102182392/102186815	4
MF	GO:0003729	mRNA binding	3/133	114/9383	0.219399	0.591379	0.557829	102187847/102178731/102189858	3
BP	GO:0051052	regulation of DNA metabolic process	5/124	232/8882	0.223507	0.829286	0.829286	102190390/102175200/102190392/102173701/100860851	5
BP	GO:0009896	positive regulation of catabolic process	5/124	232/8882	0.223507	0.829286	0.829286	102187847/102188122/102190474/102186044/100860851	5
BP	GO:0071425	hematopoietic stem cell proliferation	1/124	18/8882	0.223772	0.829286	0.829286	102175200	1
BP	GO:0051973	positive regulation of telomerase activity	1/124	18/8882	0.223772	0.829286	0.829286	100860851	1
BP	GO:0050881	musculoskeletal movement	1/124	18/8882	0.223772	0.829286	0.829286	102181232	1
BP	GO:0050879	multicellular organismal movement	1/124	18/8882	0.223772	0.829286	0.829286	102181232	1
BP	GO:0045738	negative regulation of DNA repair	1/124	18/8882	0.223772	0.829286	0.829286	102173701	1
BP	GO:0045332	phospholipid translocation	1/124	18/8882	0.223772	0.829286	0.829286	102190692	1
BP	GO:0044743	protein transmembrane import into intracellular organelle	1/124	18/8882	0.223772	0.829286	0.829286	102189919	1
BP	GO:0043279	response to alkaloid	1/124	18/8882	0.223772	0.829286	0.829286	102177050	1
BP	GO:0036465	synaptic vesicle recycling	1/124	18/8882	0.223772	0.829286	0.829286	102175408	1
BP	GO:0034204	lipid translocation	1/124	18/8882	0.223772	0.829286	0.829286	102190692	1
BP	GO:0032728	positive regulation of interferon-beta production	1/124	18/8882	0.223772	0.829286	0.829286	100860851	1
BP	GO:0032365	intracellular lipid transport	1/124	18/8882	0.223772	0.829286	0.829286	102182841	1
BP	GO:0016126	sterol biosynthetic process	1/124	18/8882	0.223772	0.829286	0.829286	102179058	1
BP	GO:0009311	oligosaccharide metabolic process	1/124	18/8882	0.223772	0.829286	0.829286	102188403	1
BP	GO:0007019	microtubule depolymerization	1/124	18/8882	0.223772	0.829286	0.829286	102173139	1
BP	GO:0002063	chondrocyte development	1/124	18/8882	0.223772	0.829286	0.829286	100861211	1
BP	GO:0032434	regulation of proteasomal ubiquitin-dependent protein catabolic process	2/124	64/8882	0.224694	0.829286	0.829286	102188122/102186044	2
BP	GO:0016042	lipid catabolic process	4/124	174/8882	0.22531	0.829286	0.829286	102177788/102189750/102190474/102180505	4
CC	GO:1990777	lipoprotein particle	1/145	18/10230	0.226765	0.789859	0.756916	102190474	1
CC	GO:0034358	plasma lipoprotein particle	1/145	18/10230	0.226765	0.789859	0.756916	102190474	1
CC	GO:0016592	mediator complex	1/145	18/10230	0.226765	0.789859	0.756916	102177325	1
MF	GO:0004181	metallocarboxypeptidase activity	1/133	18/9383	0.226788	0.591379	0.557829	102179932	1
MF	GO:0001786	phosphatidylserine binding	1/133	18/9383	0.226788	0.591379	0.557829	102180961	1
MF	GO:0015291	secondary active transmembrane transporter activity	3/133	116/9383	0.226857	0.591379	0.557829	102186203/102176830/102187041	3
BP	GO:0051258	protein polymerization	3/124	118/8882	0.227649	0.829286	0.829286	102173139/106503941/100860851	3
BP	GO:0018105	peptidyl-serine phosphorylation	3/124	118/8882	0.227649	0.829286	0.829286	102186815/102185771/100860851	3
BP	GO:0043254	regulation of protein-containing complex assembly	4/124	175/8882	0.22829	0.829286	0.829286	102188944/102173139/106503941/100860851	4
BP	GO:0070647	protein modification by small protein conjugation or removal	8/124	418/8882	0.228739	0.829286	0.829286	102175200/102188944/102169436/102168955/102190126/102186044/100860851/102180372	8
MF	GO:0004843	cysteine-type deubiquitinase activity	2/133	64/9383	0.229756	0.591379	0.557829	102168955/102180372	2
BP	GO:0055080	monoatomic cation homeostasis	5/124	236/8882	0.23375	0.829286	0.829286	106502258/102177050/102176830/102183927/102187041	5
BP	GO:1903513	endoplasmic reticulum to cytosol transport	1/124	19/8882	0.234631	0.829286	0.829286	102190126	1
BP	GO:0071827	plasma lipoprotein particle organization	1/124	19/8882	0.234631	0.829286	0.829286	102190474	1
BP	GO:0060261	positive regulation of transcription initiation by RNA polymerase II	1/124	19/8882	0.234631	0.829286	0.829286	102175131	1
BP	GO:0051057	positive regulation of small GTPase mediated signal transduction	1/124	19/8882	0.234631	0.829286	0.829286	102175451	1
BP	GO:0046825	regulation of protein export from nucleus	1/124	19/8882	0.234631	0.829286	0.829286	102186815	1
BP	GO:0046579	positive regulation of Ras protein signal transduction	1/124	19/8882	0.234631	0.829286	0.829286	102175451	1
BP	GO:0046464	acylglycerol catabolic process	1/124	19/8882	0.234631	0.829286	0.829286	102190474	1
BP	GO:0046461	neutral lipid catabolic process	1/124	19/8882	0.234631	0.829286	0.829286	102190474	1
BP	GO:0031146	SCF-dependent proteasomal ubiquitin-dependent protein catabolic process	1/124	19/8882	0.234631	0.829286	0.829286	102173044	1
BP	GO:0031111	negative regulation of microtubule polymerization or depolymerization	1/124	19/8882	0.234631	0.829286	0.829286	102173139	1
BP	GO:0015844	monoamine transport	1/124	19/8882	0.234631	0.829286	0.829286	102170652	1
BP	GO:0015800	acidic amino acid transport	1/124	19/8882	0.234631	0.829286	0.829286	102186203	1
BP	GO:0009583	detection of light stimulus	1/124	19/8882	0.234631	0.829286	0.829286	102190855	1
BP	GO:0006730	one-carbon metabolic process	1/124	19/8882	0.234631	0.829286	0.829286	106502860	1
BP	GO:0006040	amino sugar metabolic process	1/124	19/8882	0.234631	0.829286	0.829286	102182681	1
BP	GO:0006511	ubiquitin-dependent protein catabolic process	6/124	297/8882	0.234737	0.829286	0.829286	102188122/102168955/102173044/102190126/102186044/102180372	6
CC	GO:0030017	sarcomere	2/145	65/10230	0.235	0.789859	0.756916	102181232/100860775	2
MF	GO:1901981	phosphatidylinositol phosphate binding	2/133	65/9383	0.235003	0.591379	0.557829	102182841/102180961	2
BP	GO:0031032	actomyosin structure organization	2/124	66/8882	0.235023	0.829286	0.829286	102175451/102173139	2
BP	GO:0006119	oxidative phosphorylation	2/124	66/8882	0.235023	0.829286	0.829286	102188675/102190747	2
MF	GO:0140326	ATPase-coupled intramembrane lipid transporter activity	1/133	19/9383	0.237769	0.591379	0.557829	102190692	1
MF	GO:0097718	disordered domain specific binding	1/133	19/9383	0.237769	0.591379	0.557829	100860851	1
MF	GO:0032934	sterol binding	1/133	19/9383	0.237769	0.591379	0.557829	102190474	1
MF	GO:0030276	clathrin binding	1/133	19/9383	0.237769	0.591379	0.557829	102182841	1
MF	GO:0019825	oxygen binding	1/133	19/9383	0.237769	0.591379	0.557829	102190747	1
BP	GO:1902904	negative regulation of supramolecular fiber organization	2/124	67/8882	0.240198	0.829286	0.829286	102175451/102173139	2
BP	GO:0046328	regulation of JNK cascade	2/124	67/8882	0.240198	0.829286	0.829286	102169225/102191276	2
BP	GO:0017015	regulation of transforming growth factor beta receptor signaling pathway	2/124	67/8882	0.240198	0.829286	0.829286	102179086/102190273	2
BP	GO:0008610	lipid biosynthetic process	6/124	300/8882	0.241645	0.829286	0.829286	102191287/102190474/102188403/102182090/102179058/102171596	6
BP	GO:0009615	response to virus	4/124	180/8882	0.243336	0.829286	0.829286	102173377/108636404/102173139/100860851	4
BP	GO:0006412	translation	7/124	363/8882	0.243827	0.829286	0.829286	102187847/102174645/102178731/102182392/102186815/102189858/102171864	7
BP	GO:0019941	modification-dependent protein catabolic process	6/124	301/8882	0.243962	0.829286	0.829286	102188122/102168955/102173044/102190126/102186044/102180372	6
BP	GO:0048878	chemical homeostasis	8/124	426/8882	0.244121	0.829286	0.829286	106502258/102177050/102176830/102190474/102183927/102182841/102173139/102187041	8
BP	GO:0097061	dendritic spine organization	1/124	20/8882	0.245339	0.829286	0.829286	102169225	1
BP	GO:0090207	regulation of triglyceride metabolic process	1/124	20/8882	0.245339	0.829286	0.829286	102171596	1
BP	GO:0061036	positive regulation of cartilage development	1/124	20/8882	0.245339	0.829286	0.829286	100861211	1
BP	GO:0050691	regulation of defense response to virus by host	1/124	20/8882	0.245339	0.829286	0.829286	100860851	1
BP	GO:0030838	positive regulation of actin filament polymerization	1/124	20/8882	0.245339	0.829286	0.829286	106503941	1
BP	GO:0021795	cerebral cortex cell migration	1/124	20/8882	0.245339	0.829286	0.829286	102171596	1
BP	GO:0009994	oocyte differentiation	1/124	20/8882	0.245339	0.829286	0.829286	102172413	1
BP	GO:0006940	regulation of smooth muscle contraction	1/124	20/8882	0.245339	0.829286	0.829286	102181288	1
BP	GO:0006809	nitric oxide biosynthetic process	1/124	20/8882	0.245339	0.829286	0.829286	100860851	1
BP	GO:0006693	prostaglandin metabolic process	1/124	20/8882	0.245339	0.829286	0.829286	102191223	1
BP	GO:0006692	prostanoid metabolic process	1/124	20/8882	0.245339	0.829286	0.829286	102191223	1
BP	GO:0002183	cytoplasmic translational initiation	1/124	20/8882	0.245339	0.829286	0.829286	102189858	1
BP	GO:0001504	neurotransmitter uptake	1/124	20/8882	0.245339	0.829286	0.829286	102186203	1
BP	GO:1990138	neuron projection extension	2/124	68/8882	0.245379	0.829286	0.829286	102170652/100860851	2
BP	GO:1903844	regulation of cellular response to transforming growth factor beta stimulus	2/124	68/8882	0.245379	0.829286	0.829286	102179086/102190273	2
MF	GO:0015081	sodium ion transmembrane transporter activity	2/133	67/9383	0.245517	0.591379	0.557829	102186203/102176830	2
MF	GO:0004674	protein serine/threonine kinase activity	5/133	238/9383	0.248531	0.591379	0.557829	100861211/102186815/102181217/102185771/102181542	5
CC	GO:0043596	nuclear replication fork	1/145	20/10230	0.248569	0.789859	0.756916	102190392	1
CC	GO:0032588	trans-Golgi network membrane	1/145	20/10230	0.248569	0.789859	0.756916	102172413	1
MF	GO:0120013	lipid transfer activity	1/133	20/9383	0.248596	0.591379	0.557829	102190474	1
MF	GO:0071949	FAD binding	1/133	20/9383	0.248596	0.591379	0.557829	102177788	1
MF	GO:0030332	cyclin binding	1/133	20/9383	0.248596	0.591379	0.557829	102176571	1
MF	GO:0008376	acetylgalactosaminyltransferase activity	1/133	20/9383	0.248596	0.591379	0.557829	102185180	1
MF	GO:0001222	transcription corepressor binding	1/133	20/9383	0.248596	0.591379	0.557829	102175448	1
BP	GO:0007600	sensory perception	4/124	182/8882	0.249418	0.829286	0.829286	102169225/102175665/102171271/102190855	4
CC	GO:0044297	cell body	3/145	122/10230	0.249531	0.789859	0.756916	102175170/102180961/100860851	3
MF	GO:0003714	transcription corepressor activity	2/133	68/9383	0.250782	0.591379	0.557829	102185464/102173064	2
BP	GO:0043161	proteasome-mediated ubiquitin-dependent protein catabolic process	4/124	183/8882	0.252472	0.829286	0.829286	102188122/102173044/102190126/102186044	4
CC	GO:0005770	late endosome	3/145	123/10230	0.253339	0.789859	0.756916	102174556/102190692/102180772	3
CC	GO:0098798	mitochondrial protein-containing complex	4/145	181/10230	0.254952	0.789859	0.756916	102174645/102188675/102190747/102172289	4
BP	GO:0044057	regulation of system process	4/124	184/8882	0.255534	0.829286	0.829286	102181288/102177050/102190474/102181232	4
BP	GO:1901991	negative regulation of mitotic cell cycle phase transition	2/124	70/8882	0.255754	0.829286	0.829286	102175200/102185771	2
BP	GO:0099003	vesicle-mediated transport in synapse	2/124	70/8882	0.255754	0.829286	0.829286	102175408/102185771	2
BP	GO:0006839	mitochondrial transport	2/124	70/8882	0.255754	0.829286	0.829286	102189919/100860851	2
BP	GO:0097035	regulation of membrane lipid distribution	1/124	21/8882	0.255899	0.829286	0.829286	102190692	1
BP	GO:0085029	extracellular matrix assembly	1/124	21/8882	0.255899	0.829286	0.829286	102176609	1
BP	GO:0071825	protein-lipid complex organization	1/124	21/8882	0.255899	0.829286	0.829286	102190474	1
BP	GO:0060260	regulation of transcription initiation by RNA polymerase II	1/124	21/8882	0.255899	0.829286	0.829286	102175131	1
BP	GO:0008608	attachment of spindle microtubules to kinetochore	1/124	21/8882	0.255899	0.829286	0.829286	102177111	1
BP	GO:0006506	GPI anchor biosynthetic process	1/124	21/8882	0.255899	0.829286	0.829286	102182090	1
BP	GO:0098771	inorganic ion homeostasis	5/124	245/8882	0.25727	0.829286	0.829286	106502258/102177050/102176830/102183927/102187041	5
BP	GO:0055074	calcium ion homeostasis	3/124	126/8882	0.257491	0.829286	0.829286	106502258/102177050/102187041	3
BP	GO:0006302	double-strand break repair	3/124	126/8882	0.257491	0.829286	0.829286	102175200/102190392/102173701	3
CC	GO:0032994	protein-lipid complex	1/145	21/10230	0.25924	0.789859	0.756916	102190474	1
MF	GO:0140223	general transcription initiation factor activity	1/133	21/9383	0.259269	0.591379	0.557829	102175131	1
MF	GO:0022839	monoatomic ion gated channel activity	1/133	21/9383	0.259269	0.591379	0.557829	102175110	1
MF	GO:0016229	steroid dehydrogenase activity	1/133	21/9383	0.259269	0.591379	0.557829	102179058	1
MF	GO:0001046	core promoter sequence-specific DNA binding	1/133	21/9383	0.259269	0.591379	0.557829	102175131	1
BP	GO:0051494	negative regulation of cytoskeleton organization	2/124	71/8882	0.260946	0.829286	0.829286	102175451/102173139	2
MF	GO:0046982	protein heterodimerization activity	4/133	183/9383	0.261129	0.591379	0.557829	102181288/102190474/102175131/102180961	4
BP	GO:2001057	reactive nitrogen species metabolic process	1/124	22/8882	0.266312	0.829286	0.829286	100860851	1
BP	GO:0090224	regulation of spindle organization	1/124	22/8882	0.266312	0.829286	0.829286	102188944	1
BP	GO:0089718	amino acid import across plasma membrane	1/124	22/8882	0.266312	0.829286	0.829286	102186203	1
BP	GO:0070527	platelet aggregation	1/124	22/8882	0.266312	0.829286	0.829286	102175451	1
BP	GO:0051972	regulation of telomerase activity	1/124	22/8882	0.266312	0.829286	0.829286	100860851	1
BP	GO:0046209	nitric oxide metabolic process	1/124	22/8882	0.266312	0.829286	0.829286	100860851	1
BP	GO:0045601	regulation of endothelial cell differentiation	1/124	22/8882	0.266312	0.829286	0.829286	102175451	1
BP	GO:0017156	calcium-ion regulated exocytosis	1/124	22/8882	0.266312	0.829286	0.829286	102180961	1
BP	GO:0017004	cytochrome complex assembly	1/124	22/8882	0.266312	0.829286	0.829286	102172289	1
BP	GO:0015807	L-amino acid transport	1/124	22/8882	0.266312	0.829286	0.829286	102186203	1
BP	GO:0010823	negative regulation of mitochondrion organization	1/124	22/8882	0.266312	0.829286	0.829286	100860799	1
BP	GO:0009395	phospholipid catabolic process	1/124	22/8882	0.266312	0.829286	0.829286	102190474	1
BP	GO:0008631	intrinsic apoptotic signaling pathway in response to oxidative stress	1/124	22/8882	0.266312	0.829286	0.829286	102191276	1
BP	GO:0008347	glial cell migration	1/124	22/8882	0.266312	0.829286	0.829286	102171596	1
BP	GO:0006505	GPI anchor metabolic process	1/124	22/8882	0.266312	0.829286	0.829286	102182090	1
BP	GO:0002218	activation of innate immune response	1/124	22/8882	0.266312	0.829286	0.829286	100860851	1
BP	GO:0071559	response to transforming growth factor beta	3/124	129/8882	0.268825	0.829286	0.829286	102179086/102190273/102175448	3
BP	GO:0018209	peptidyl-serine modification	3/124	129/8882	0.268825	0.829286	0.829286	102186815/102185771/100860851	3
BP	GO:0050877	nervous system process	7/124	375/8882	0.269522	0.829286	0.829286	102169225/102175665/102181217/102181232/102171271/102185771/102190855	7
CC	GO:0044232	organelle membrane contact site	1/145	22/10230	0.269762	0.789859	0.756916	102171596	1
CC	GO:0016529	sarcoplasmic reticulum	1/145	22/10230	0.269762	0.789859	0.756916	102177050	1
MF	GO:0140299	small molecule sensor activity	1/133	22/9383	0.269792	0.602145	0.567984	102190747	1
BP	GO:0046488	phosphatidylinositol metabolic process	2/124	73/8882	0.271331	0.829286	0.829286	102182090/102171596	2
BP	GO:0000075	cell cycle checkpoint signaling	2/124	73/8882	0.271331	0.829286	0.829286	102175200/102185771	2
BP	GO:0043043	peptide biosynthetic process	7/124	376/8882	0.271697	0.829286	0.829286	102187847/102174645/102178731/102182392/102186815/102189858/102171864	7
MF	GO:0101005	deubiquitinase activity	2/133	72/9383	0.271863	0.602402	0.568226	102168955/102180372	2
BP	GO:0003012	muscle system process	3/124	130/8882	0.272616	0.829286	0.829286	102181288/102177050/102181232	3
BP	GO:0050801	monoatomic ion homeostasis	5/124	251/8882	0.273265	0.829286	0.829286	106502258/102177050/102176830/102183927/102187041	5
BP	GO:1901137	carbohydrate derivative biosynthetic process	6/124	314/8882	0.274649	0.829286	0.829286	102191287/100861211/102188403/102185180/102182090/102182559	6
BP	GO:2000144	positive regulation of DNA-templated transcription initiation	1/124	23/8882	0.27658	0.829286	0.829286	102175131	1
BP	GO:0090199	regulation of release of cytochrome c from mitochondria	1/124	23/8882	0.27658	0.829286	0.829286	100860799	1
BP	GO:0051453	regulation of intracellular pH	1/124	23/8882	0.27658	0.829286	0.829286	102183927	1
BP	GO:0046847	filopodium assembly	1/124	23/8882	0.27658	0.829286	0.829286	102180217	1
BP	GO:0033344	cholesterol efflux	1/124	23/8882	0.27658	0.829286	0.829286	102190474	1
CC	GO:1902495	transmembrane transporter complex	4/145	188/10230	0.276886	0.789859	0.756916	102190747/102172289/102183927/102180217	4
CC	GO:0044306	neuron projection terminus	1/145	23/10230	0.280134	0.789859	0.756916	102171514	1
CC	GO:0032580	Golgi cisterna membrane	1/145	23/10230	0.280134	0.789859	0.756916	102191287	1
CC	GO:0000118	histone deacetylase complex	1/145	23/10230	0.280134	0.789859	0.756916	102185464	1
MF	GO:0140658	ATP-dependent chromatin remodeler activity	1/133	23/9383	0.280167	0.616367	0.581399	102190392	1
BP	GO:0090596	sensory organ morphogenesis	3/124	132/8882	0.280216	0.829286	0.829286	102169225/102177064/102181531	3
BP	GO:0006650	glycerophospholipid metabolic process	3/124	132/8882	0.280216	0.829286	0.829286	102190474/102182090/102171596	3
BP	GO:0051347	positive regulation of transferase activity	4/124	192/8882	0.280288	0.829286	0.829286	102181288/102190474/102191276/100860851	4
BP	GO:0061351	neural precursor cell proliferation	2/124	75/8882	0.281714	0.829286	0.829286	102169225/102190747	2
BP	GO:0009132	nucleoside diphosphate metabolic process	2/124	75/8882	0.281714	0.829286	0.829286	102178731/102181829	2
BP	GO:0030003	intracellular monoatomic cation homeostasis	4/124	193/8882	0.283411	0.829286	0.829286	106502258/102177050/102183927/102187041	4
BP	GO:0008544	epidermis development	3/124	133/8882	0.284025	0.829286	0.829286	102185913/102183927/102172413	3
BP	GO:1902475	L-alpha-amino acid transmembrane transport	1/124	24/8882	0.286706	0.829286	0.829286	102186203	1
BP	GO:0070830	bicellular tight junction assembly	1/124	24/8882	0.286706	0.829286	0.829286	102175451	1
BP	GO:0048661	positive regulation of smooth muscle cell proliferation	1/124	24/8882	0.286706	0.829286	0.829286	102182841	1
BP	GO:0046580	negative regulation of Ras protein signal transduction	1/124	24/8882	0.286706	0.829286	0.829286	102173139	1
BP	GO:0031124	mRNA 3'-end processing	1/124	24/8882	0.286706	0.829286	0.829286	102189858	1
BP	GO:0031113	regulation of microtubule polymerization	1/124	24/8882	0.286706	0.829286	0.829286	102173139	1
BP	GO:0006970	response to osmotic stress	1/124	24/8882	0.286706	0.829286	0.829286	102187041	1
BP	GO:0033002	muscle cell proliferation	2/124	76/8882	0.286902	0.829286	0.829286	102169225/102182841	2
MF	GO:0140657	ATP-dependent activity	6/133	315/9383	0.28881	0.623324	0.587961	102175943/102190692/102190392/102172556/102173216/100860851	6
CC	GO:0000307	cyclin-dependent protein kinase holoenzyme complex	1/145	24/10230	0.290361	0.789859	0.756916	102190390	1
MF	GO:0016538	cyclin-dependent protein serine/threonine kinase regulator activity	1/133	24/9383	0.290395	0.623324	0.587961	102190390	1
MF	GO:0005548	phospholipid transporter activity	1/133	24/9383	0.290395	0.623324	0.587961	102190692	1
CC	GO:0030659	cytoplasmic vesicle membrane	6/145	316/10230	0.291379	0.789859	0.756916	102169225/102174556/102190692/102176830/102180772/102180961	6
BP	GO:0043087	regulation of GTPase activity	3/124	135/8882	0.291654	0.829286	0.829286	102177343/102175451/102173139	3
BP	GO:2000058	regulation of ubiquitin-dependent protein catabolic process	2/124	77/8882	0.292086	0.829286	0.829286	102188122/102186044	2
BP	GO:0006518	peptide metabolic process	8/124	450/8882	0.292187	0.829286	0.829286	102187847/102174645/102178731/102191223/102182392/102186815/102189858/102171864	8
CC	GO:1990204	oxidoreductase complex	2/145	76/10230	0.292906	0.789859	0.756916	102190747/102172289	2
CC	GO:0030016	myofibril	2/145	76/10230	0.292906	0.789859	0.756916	102181232/100860775	2
MF	GO:0004713	protein tyrosine kinase activity	2/133	76/9383	0.292929	0.623324	0.587961	102169225/100860806	2
MF	GO:0004672	protein kinase activity	7/133	380/9383	0.293448	0.623324	0.587961	102169225/100861211/102186815/100860806/102181217/102185771/102181542	7
BP	GO:1904705	regulation of vascular associated smooth muscle cell proliferation	1/124	25/8882	0.296691	0.829286	0.829286	102182841	1
BP	GO:0120192	tight junction assembly	1/124	25/8882	0.296691	0.829286	0.829286	102175451	1
BP	GO:0106027	neuron projection organization	1/124	25/8882	0.296691	0.829286	0.829286	102169225	1
BP	GO:0072678	T cell migration	1/124	25/8882	0.296691	0.829286	0.829286	102175451	1
BP	GO:0071260	cellular response to mechanical stimulus	1/124	25/8882	0.296691	0.829286	0.829286	102175451	1
BP	GO:0065002	intracellular protein transmembrane transport	1/124	25/8882	0.296691	0.829286	0.829286	102189919	1
BP	GO:0060996	dendritic spine development	1/124	25/8882	0.296691	0.829286	0.829286	102169225	1
BP	GO:0051058	negative regulation of small GTPase mediated signal transduction	1/124	25/8882	0.296691	0.829286	0.829286	102173139	1
BP	GO:0050766	positive regulation of phagocytosis	1/124	25/8882	0.296691	0.829286	0.829286	102190474	1
BP	GO:0043502	regulation of muscle adaptation	1/124	25/8882	0.296691	0.829286	0.829286	102181232	1
BP	GO:0032648	regulation of interferon-beta production	1/124	25/8882	0.296691	0.829286	0.829286	100860851	1
BP	GO:0032608	interferon-beta production	1/124	25/8882	0.296691	0.829286	0.829286	100860851	1
BP	GO:0019229	regulation of vasoconstriction	1/124	25/8882	0.296691	0.829286	0.829286	102181288	1
BP	GO:0016101	diterpenoid metabolic process	1/124	25/8882	0.296691	0.829286	0.829286	102181531	1
BP	GO:0001523	retinoid metabolic process	1/124	25/8882	0.296691	0.829286	0.829286	102181531	1
BP	GO:0032388	positive regulation of intracellular transport	2/124	78/8882	0.297265	0.829286	0.829286	102190692/102182841	2
CC	GO:0005815	microtubule organizing center	7/145	382/10230	0.298099	0.789859	0.756916	102188122/102174556/102173584/102183927/102173701/102181829/102185771	7
BP	GO:0007423	sensory organ development	5/124	261/8882	0.300375	0.829888	0.829888	102169225/102177064/102183927/102172413/102181531	5
MF	GO:0008092	cytoskeletal protein binding	8/133	448/9383	0.302386	0.636314	0.600214	102175943/102177343/102173139/102181232/102185771/100860775/100860851/102191113	8
BP	GO:0070507	regulation of microtubule cytoskeleton organization	2/124	79/8882	0.302439	0.829888	0.829888	102188944/102173139	2
BP	GO:0031334	positive regulation of protein-containing complex assembly	2/124	79/8882	0.302439	0.829888	0.829888	106503941/100860851	2
BP	GO:0006816	calcium ion transport	3/124	138/8882	0.303127	0.829888	0.829888	106502258/102177050/102187041	3
CC	GO:0043292	contractile fiber	2/145	78/10230	0.303409	0.789859	0.756916	102181232/100860775	2
CC	GO:0012506	vesicle membrane	6/145	321/10230	0.303747	0.789859	0.756916	102169225/102174556/102190692/102176830/102180772/102180961	6
BP	GO:0060627	regulation of vesicle-mediated transport	4/124	200/8882	0.305411	0.829888	0.829888	102190474/102175408/102182841/102180961	4
BP	GO:1990874	vascular associated smooth muscle cell proliferation	1/124	26/8882	0.306537	0.829888	0.829888	102182841	1
BP	GO:1904427	positive regulation of calcium ion transmembrane transport	1/124	26/8882	0.306537	0.829888	0.829888	106502258	1
BP	GO:0061028	establishment of endothelial barrier	1/124	26/8882	0.306537	0.829888	0.829888	102175451	1
BP	GO:0045807	positive regulation of endocytosis	1/124	26/8882	0.306537	0.829888	0.829888	102182841	1
BP	GO:0044070	regulation of monoatomic anion transport	1/124	26/8882	0.306537	0.829888	0.829888	102174762	1
BP	GO:0032410	negative regulation of transporter activity	1/124	26/8882	0.306537	0.829888	0.829888	102190474	1
BP	GO:0006873	intracellular monoatomic ion homeostasis	4/124	201/8882	0.308571	0.829888	0.829888	106502258/102177050/102183927/102187041	4
CC	GO:0060170	ciliary membrane	1/145	26/10230	0.310382	0.789859	0.756916	102188122	1
MF	GO:0140303	intramembrane lipid transporter activity	1/133	26/9383	0.310421	0.636314	0.600214	102190692	1
BP	GO:0051346	negative regulation of hydrolase activity	2/124	81/8882	0.312767	0.829888	0.829888	102190474/102175451	2
BP	GO:0042157	lipoprotein metabolic process	2/124	81/8882	0.312767	0.829888	0.829888	102190474/102182090	2
BP	GO:0032386	regulation of intracellular transport	3/124	141/8882	0.314622	0.829888	0.829888	102190692/102182841/102186815	3
BP	GO:0034248	regulation of amide metabolic process	4/124	203/8882	0.314901	0.829888	0.829888	102187847/102178731/102182392/102186815	4
MF	GO:0042803	protein homodimerization activity	6/133	326/9383	0.31614	0.636314	0.600214	102181288/102190474/102175451/102191223/102174922/100860851	6
BP	GO:2000785	regulation of autophagosome assembly	1/124	27/8882	0.316247	0.829888	0.829888	102174644	1
BP	GO:2000142	regulation of DNA-templated transcription initiation	1/124	27/8882	0.316247	0.829888	0.829888	102175131	1
BP	GO:0071806	protein transmembrane transport	1/124	27/8882	0.316247	0.829888	0.829888	102189919	1
BP	GO:0060191	regulation of lipase activity	1/124	27/8882	0.316247	0.829888	0.829888	102190474	1
BP	GO:0051965	positive regulation of synapse assembly	1/124	27/8882	0.316247	0.829888	0.829888	102169225	1
BP	GO:0046503	glycerolipid catabolic process	1/124	27/8882	0.316247	0.829888	0.829888	102190474	1
BP	GO:0030641	regulation of cellular pH	1/124	27/8882	0.316247	0.829888	0.829888	102183927	1
BP	GO:0021545	cranial nerve development	1/124	27/8882	0.316247	0.829888	0.829888	102169225	1
BP	GO:0007164	establishment of tissue polarity	1/124	27/8882	0.316247	0.829888	0.829888	102185771	1
BP	GO:0006835	dicarboxylic acid transport	1/124	27/8882	0.316247	0.829888	0.829888	102186203	1
BP	GO:0001736	establishment of planar polarity	1/124	27/8882	0.316247	0.829888	0.829888	102185771	1
BP	GO:0055085	transmembrane transport	7/124	397/8882	0.318375	0.832028	0.832028	102186203/106502258/102177050/102190692/102189919/102183927/102187041	7
BP	GO:0032956	regulation of actin cytoskeleton organization	3/124	142/8882	0.318456	0.832028	0.832028	102175451/102173139/106503941	3
CC	GO:0045202	synapse	8/145	456/10230	0.319436	0.789859	0.756916	102169225/102186203/102177343/102175408/102181217/102185771/102171864/102180217	8
CC	GO:0042734	presynaptic membrane	1/145	27/10230	0.320182	0.789859	0.756916	102186203	1
CC	GO:0019005	SCF ubiquitin ligase complex	1/145	27/10230	0.320182	0.789859	0.756916	102173044	1
MF	GO:0140296	general transcription initiation factor binding	1/133	27/9383	0.320223	0.636314	0.600214	102175131	1
MF	GO:0097110	scaffold protein binding	1/133	27/9383	0.320223	0.636314	0.600214	100860851	1
MF	GO:0031593	polyubiquitin modification-dependent protein binding	1/133	27/9383	0.320223	0.636314	0.600214	102180372	1
MF	GO:0005544	calcium-dependent phospholipid binding	1/133	27/9383	0.320223	0.636314	0.600214	102180961	1
MF	GO:0004180	carboxypeptidase activity	1/133	27/9383	0.320223	0.636314	0.600214	102179932	1
MF	GO:0001784	phosphotyrosine residue binding	1/133	27/9383	0.320223	0.636314	0.600214	102182841	1
MF	GO:0001540	amyloid-beta binding	1/133	27/9383	0.320223	0.636314	0.600214	102182841	1
CC	GO:0005768	endosome	7/145	392/10230	0.320856	0.789859	0.756916	102169225/102174556/102190692/102176830/102182841/102174644/102180772	7
BP	GO:0009913	epidermal cell differentiation	2/124	83/8882	0.323064	0.832235	0.832235	102185913/102183927	2
BP	GO:0055117	regulation of cardiac muscle contraction	1/124	28/8882	0.325822	0.832235	0.832235	102177050	1
BP	GO:0042446	hormone biosynthetic process	1/124	28/8882	0.325822	0.832235	0.832235	102179058	1
BP	GO:0006493	protein O-linked glycosylation	1/124	28/8882	0.325822	0.832235	0.832235	102185180	1
BP	GO:0061136	regulation of proteasomal protein catabolic process	2/124	84/8882	0.328199	0.832235	0.832235	102188122/102186044	2
BP	GO:0051924	regulation of calcium ion transport	2/124	84/8882	0.328199	0.832235	0.832235	106502258/102177050	2
BP	GO:0042770	signal transduction in response to DNA damage	2/124	84/8882	0.328199	0.832235	0.832235	102175200/102185771	2
BP	GO:0007519	skeletal muscle tissue development	2/124	84/8882	0.328199	0.832235	0.832235	102169225/102185464	2
CC	GO:0120111	neuron projection cytoplasm	1/145	28/10230	0.329843	0.789859	0.756916	102186815	1
CC	GO:0055038	recycling endosome membrane	1/145	28/10230	0.329843	0.789859	0.756916	102180772	1
CC	GO:0030667	secretory granule membrane	1/145	28/10230	0.329843	0.789859	0.756916	102180961	1
MF	GO:0015179	L-amino acid transmembrane transporter activity	1/133	28/9383	0.329886	0.646056	0.609403	102186203	1
MF	GO:0008227	G protein-coupled amine receptor activity	1/133	28/9383	0.329886	0.646056	0.609403	102181288	1
BP	GO:0051607	defense response to virus	3/124	145/8882	0.329965	0.832235	0.832235	102173377/108636404/100860851	3
BP	GO:0033674	positive regulation of kinase activity	3/124	145/8882	0.329965	0.832235	0.832235	102181288/102191276/100860851	3
BP	GO:1903522	regulation of blood circulation	2/124	85/8882	0.333323	0.832235	0.832235	102181288/102177050	2
BP	GO:0140546	defense response to symbiont	3/124	146/8882	0.333801	0.832235	0.832235	102173377/108636404/100860851	3
BP	GO:0120193	tight junction organization	1/124	29/8882	0.335264	0.832235	0.832235	102175451	1
BP	GO:0060042	retina morphogenesis in camera-type eye	1/124	29/8882	0.335264	0.832235	0.832235	102181531	1
BP	GO:0051205	protein insertion into membrane	1/124	29/8882	0.335264	0.832235	0.832235	100860851	1
BP	GO:0048259	regulation of receptor-mediated endocytosis	1/124	29/8882	0.335264	0.832235	0.832235	102182841	1
BP	GO:0044088	regulation of vacuole organization	1/124	29/8882	0.335264	0.832235	0.832235	102174644	1
BP	GO:0043297	apical junction assembly	1/124	29/8882	0.335264	0.832235	0.832235	102175451	1
BP	GO:0042058	regulation of epidermal growth factor receptor signaling pathway	1/124	29/8882	0.335264	0.832235	0.832235	102174556	1
BP	GO:0032757	positive regulation of interleukin-8 production	1/124	29/8882	0.335264	0.832235	0.832235	102190474	1
BP	GO:0032481	positive regulation of type I interferon production	1/124	29/8882	0.335264	0.832235	0.832235	100860851	1
BP	GO:0006721	terpenoid metabolic process	1/124	29/8882	0.335264	0.832235	0.832235	102181531	1
BP	GO:0006303	double-strand break repair via nonhomologous end joining	1/124	29/8882	0.335264	0.832235	0.832235	102173701	1
BP	GO:0001836	release of cytochrome c from mitochondria	1/124	29/8882	0.335264	0.832235	0.832235	100860799	1
BP	GO:0046034	ATP metabolic process	2/124	86/8882	0.338436	0.837927	0.837927	102178731/102181829	2
MF	GO:0044183	protein folding chaperone	1/133	29/9383	0.339413	0.646056	0.609403	100860851	1
MF	GO:0033293	monocarboxylic acid binding	1/133	29/9383	0.339413	0.646056	0.609403	102177788	1
MF	GO:0019888	protein phosphatase regulator activity	1/133	29/9383	0.339413	0.646056	0.609403	102169526	1
MF	GO:0019843	rRNA binding	1/133	29/9383	0.339413	0.646056	0.609403	102171864	1
CC	GO:0005773	vacuole	5/145	271/10230	0.339468	0.789859	0.756916	102172556/102175754/102174644/102180772/102173216	5
BP	GO:0030111	regulation of Wnt signaling pathway	3/124	148/8882	0.341472	0.837927	0.837927	102190273/102172413/102180372	3
BP	GO:0060538	skeletal muscle organ development	2/124	87/8882	0.343538	0.837927	0.837927	102169225/102185464	2
BP	GO:1905515	non-motile cilium assembly	1/124	30/8882	0.344574	0.837927	0.837927	102188122	1
BP	GO:0060350	endochondral bone morphogenesis	1/124	30/8882	0.344574	0.837927	0.837927	100861211	1
BP	GO:0045123	cellular extravasation	1/124	30/8882	0.344574	0.837927	0.837927	102175451	1
BP	GO:0022029	telencephalon cell migration	1/124	30/8882	0.344574	0.837927	0.837927	102171596	1
BP	GO:0014855	striated muscle cell proliferation	1/124	30/8882	0.344574	0.837927	0.837927	102169225	1
BP	GO:0006446	regulation of translational initiation	1/124	30/8882	0.344574	0.837927	0.837927	102186815	1
BP	GO:0006367	transcription initiation at RNA polymerase II promoter	1/124	30/8882	0.344574	0.837927	0.837927	102175131	1
CC	GO:0098793	presynapse	3/145	147/10230	0.346223	0.789859	0.756916	102186203/102175408/102185771	3
CC	GO:0045177	apical part of cell	3/145	147/10230	0.346223	0.789859	0.756916	102174762/102172556/102183927	3
BP	GO:0031175	neuron projection development	6/124	344/8882	0.348423	0.843433	0.843433	102169225/102190692/102170652/102186815/102185771/100860851	6
BP	GO:0048588	developmental cell growth	2/124	88/8882	0.348628	0.843433	0.843433	102170652/100860851	2
CC	GO:0035861	site of double-strand break	1/145	30/10230	0.348759	0.789859	0.756916	102190392	1
CC	GO:0016528	sarcoplasm	1/145	30/10230	0.348759	0.789859	0.756916	102177050	1
MF	GO:0019205	nucleobase-containing compound kinase activity	1/133	30/9383	0.348806	0.646056	0.609403	102181829	1
MF	GO:0015370	solute:sodium symporter activity	1/133	30/9383	0.348806	0.646056	0.609403	102186203	1
MF	GO:0003684	damaged DNA binding	1/133	30/9383	0.348806	0.646056	0.609403	102173701	1
MF	GO:0001217	DNA-binding transcription repressor activity	3/133	148/9383	0.350146	0.646056	0.609403	108636288/102175665/102190273	3
MF	GO:0004866	endopeptidase inhibitor activity	2/133	87/9383	0.350296	0.646056	0.609403	102169925/102170373	2
BP	GO:0045930	negative regulation of mitotic cell cycle	2/124	89/8882	0.353704	0.843433	0.843433	102175200/102185771	2
BP	GO:0032872	regulation of stress-activated MAPK cascade	2/124	89/8882	0.353704	0.843433	0.843433	102169225/102191276	2
BP	GO:1901184	regulation of ERBB signaling pathway	1/124	31/8882	0.353756	0.843433	0.843433	102174556	1
BP	GO:0050994	regulation of lipid catabolic process	1/124	31/8882	0.353756	0.843433	0.843433	102190474	1
BP	GO:0050891	multicellular organismal-level water homeostasis	1/124	31/8882	0.353756	0.843433	0.843433	102173139	1
BP	GO:0030514	negative regulation of BMP signaling pathway	1/124	31/8882	0.353756	0.843433	0.843433	102179086	1
BP	GO:1902903	regulation of supramolecular fiber organization	3/124	152/8882	0.356794	0.843433	0.843433	102175451/102173139/106503941	3
MF	GO:0043178	alcohol binding	1/133	31/9383	0.358066	0.646155	0.609496	102190474	1
MF	GO:0030414	peptidase inhibitor activity	2/133	89/9383	0.360579	0.646155	0.609496	102169925/102170373	2
BP	GO:0042060	wound healing	3/124	153/8882	0.360619	0.843433	0.843433	102181288/106502258/102175451	3
MF	GO:0019904	protein domain specific binding	5/133	279/9383	0.362055	0.646155	0.609496	102190390/102175846/102174556/102175451/100860851	5
BP	GO:0007186	G protein-coupled receptor signaling pathway	4/124	218/8882	0.362641	0.843433	0.843433	102174762/102173139/102177851/102182684	4
BP	GO:0006091	generation of precursor metabolites and energy	4/124	218/8882	0.362641	0.843433	0.843433	102188675/102178731/102190747/102172289	4
BP	GO:0048477	oogenesis	1/124	32/8882	0.362809	0.843433	0.843433	102172413	1
BP	GO:0009408	response to heat	1/124	32/8882	0.362809	0.843433	0.843433	100860851	1
BP	GO:0007004	telomere maintenance via telomerase	1/124	32/8882	0.362809	0.843433	0.843433	100860851	1
BP	GO:0006278	RNA-templated DNA biosynthetic process	1/124	32/8882	0.362809	0.843433	0.843433	100860851	1
BP	GO:0001738	morphogenesis of a polarized epithelium	1/124	32/8882	0.362809	0.843433	0.843433	102185771	1
BP	GO:0006282	regulation of DNA repair	2/124	91/8882	0.363816	0.843433	0.843433	102175200/102173701	2
CC	GO:0005902	microvillus	1/145	32/10230	0.367144	0.789859	0.756916	102183927	1
MF	GO:0072341	modified amino acid binding	1/133	32/9383	0.367195	0.646155	0.609496	102180961	1
MF	GO:0035591	signaling adaptor activity	1/133	32/9383	0.367195	0.646155	0.609496	102182841	1
MF	GO:0005496	steroid binding	1/133	32/9383	0.367195	0.646155	0.609496	102190474	1
MF	GO:0001099	basal RNA polymerase II transcription machinery binding	1/133	32/9383	0.367195	0.646155	0.609496	102175131	1
MF	GO:0001098	basal transcription machinery binding	1/133	32/9383	0.367195	0.646155	0.609496	102175131	1
BP	GO:0070302	regulation of stress-activated protein kinase signaling cascade	2/124	92/8882	0.36885	0.843433	0.843433	102169225/102191276	2
BP	GO:0043547	positive regulation of GTPase activity	2/124	92/8882	0.36885	0.843433	0.843433	102177343/102175451	2
BP	GO:0098586	cellular response to virus	1/124	33/8882	0.371737	0.843433	0.843433	100860851	1
BP	GO:0051851	modulation by host of symbiont process	1/124	33/8882	0.371737	0.843433	0.843433	102185464	1
BP	GO:0042982	amyloid precursor protein metabolic process	1/124	33/8882	0.371737	0.843433	0.843433	102182841	1
BP	GO:0032272	negative regulation of protein polymerization	1/124	33/8882	0.371737	0.843433	0.843433	102173139	1
BP	GO:0030166	proteoglycan biosynthetic process	1/124	33/8882	0.371737	0.843433	0.843433	100861211	1
BP	GO:0021885	forebrain cell migration	1/124	33/8882	0.371737	0.843433	0.843433	102171596	1
BP	GO:0007606	sensory perception of chemical stimulus	1/124	33/8882	0.371737	0.843433	0.843433	102171271	1
BP	GO:0006611	protein export from nucleus	1/124	33/8882	0.371737	0.843433	0.843433	102186815	1
BP	GO:0003333	amino acid transmembrane transport	1/124	33/8882	0.371737	0.843433	0.843433	102186203	1
BP	GO:0032970	regulation of actin filament-based process	3/124	156/8882	0.372073	0.843433	0.843433	102175451/102173139/106503941	3
BP	GO:0010608	post-transcriptional regulation of gene expression	4/124	221/8882	0.372204	0.843433	0.843433	102187847/102178731/102182392/102186815	4
BP	GO:0010498	proteasomal protein catabolic process	4/124	221/8882	0.372204	0.843433	0.843433	102188122/102173044/102190126/102186044	4
BP	GO:1901888	regulation of cell junction assembly	2/124	93/8882	0.373869	0.843433	0.843433	102169225/102175451	2
BP	GO:0009060	aerobic respiration	2/124	93/8882	0.373869	0.843433	0.843433	102188675/102190747	2
MF	GO:0061135	endopeptidase regulator activity	2/133	92/9383	0.375889	0.646155	0.609496	102169925/102170373	2
CC	GO:0031985	Golgi cisterna	1/145	33/10230	0.376142	0.789859	0.756916	102191287	1
CC	GO:0005884	actin filament	1/145	33/10230	0.376142	0.789859	0.756916	102175943	1
MF	GO:0045309	protein phosphorylated amino acid binding	1/133	33/9383	0.376196	0.646155	0.609496	102182841	1
MF	GO:0031625	ubiquitin protein ligase binding	3/133	155/9383	0.37728	0.646155	0.609496	102190747/102186044/100860851	3
BP	GO:0021953	central nervous system neuron differentiation	2/124	94/8882	0.378872	0.843433	0.843433	102169225/100860851	2
BP	GO:0006869	lipid transport	3/124	158/8882	0.379689	0.843433	0.843433	102190692/102190474/102182841	3
MF	GO:0046873	metal ion transmembrane transporter activity	4/133	220/9383	0.379732	0.646155	0.609496	102186203/102177050/102176830/102187041	4
BP	GO:1902414	protein localization to cell junction	1/124	34/8882	0.380541	0.843433	0.843433	102175451	1
BP	GO:0071277	cellular response to calcium ion	1/124	34/8882	0.380541	0.843433	0.843433	102183927	1
BP	GO:0050688	regulation of defense response to virus	1/124	34/8882	0.380541	0.843433	0.843433	100860851	1
BP	GO:0043500	muscle adaptation	1/124	34/8882	0.380541	0.843433	0.843433	102181232	1
BP	GO:0031123	RNA 3'-end processing	1/124	34/8882	0.380541	0.843433	0.843433	102189858	1
BP	GO:0006942	regulation of striated muscle contraction	1/124	34/8882	0.380541	0.843433	0.843433	102177050	1
BP	GO:0003407	neural retina development	1/124	34/8882	0.380541	0.843433	0.843433	102181531	1
BP	GO:0000226	microtubule cytoskeleton organization	5/124	290/8882	0.380825	0.843433	0.843433	102188944/102173701/102173139/102185771/102191113	5
MF	GO:0051020	GTPase binding	3/133	156/9383	0.38114	0.646155	0.609496	102175943/106503941/100860851	3
BP	GO:0042176	regulation of protein catabolic process	3/124	159/8882	0.383491	0.843433	0.843433	102188122/102186044/100860851	3
BP	GO:0015980	energy derivation by oxidation of organic compounds	3/124	159/8882	0.383491	0.843433	0.843433	102188675/102190747/102172289	3
BP	GO:0030258	lipid modification	2/124	95/8882	0.383859	0.843433	0.843433	102177788/102189750	2
BP	GO:0048812	neuron projection morphogenesis	4/124	225/8882	0.384942	0.843433	0.843433	102169225/102170652/102185771/100860851	4
CC	GO:0048770	pigment granule	1/145	34/10230	0.385013	0.789859	0.756916	100860851	1
CC	GO:0042470	melanosome	1/145	34/10230	0.385013	0.789859	0.756916	100860851	1
CC	GO:0015935	small ribosomal subunit	1/145	34/10230	0.385013	0.789859	0.756916	102171864	1
MF	GO:0016763	pentosyltransferase activity	1/133	34/9383	0.385069	0.646155	0.609496	102179201	1
MF	GO:0008374	O-acyltransferase activity	1/133	34/9383	0.385069	0.646155	0.609496	102171596	1
MF	GO:0000149	SNARE binding	1/133	34/9383	0.385069	0.646155	0.609496	102180961	1
MF	GO:0016853	isomerase activity	2/133	94/9383	0.386014	0.646155	0.609496	102191223/102182681	2
BP	GO:0051603	proteolysis involved in protein catabolic process	6/124	360/8882	0.388632	0.843433	0.843433	102188122/102168955/102173044/102190126/102186044/102180372	6
CC	GO:0005759	mitochondrial matrix	3/145	158/10230	0.388779	0.789859	0.756916	102174645/102182392/102174922	3
BP	GO:0050821	protein stabilization	2/124	96/8882	0.388828	0.843433	0.843433	102190474/100860851	2
BP	GO:0034220	monoatomic ion transmembrane transport	5/124	293/8882	0.3892	0.843433	0.843433	102186203/106502258/102177050/102183927/102187041	5
BP	GO:2000242	negative regulation of reproductive process	1/124	35/8882	0.389223	0.843433	0.843433	102191223	1
BP	GO:0090559	regulation of membrane permeability	1/124	35/8882	0.389223	0.843433	0.843433	102175451	1
BP	GO:0046718	viral entry into host cell	1/124	35/8882	0.389223	0.843433	0.843433	102171560	1
BP	GO:0042310	vasoconstriction	1/124	35/8882	0.389223	0.843433	0.843433	102181288	1
BP	GO:0034109	homotypic cell-cell adhesion	1/124	35/8882	0.389223	0.843433	0.843433	102175451	1
BP	GO:0032677	regulation of interleukin-8 production	1/124	35/8882	0.389223	0.843433	0.843433	102190474	1
BP	GO:0032637	interleukin-8 production	1/124	35/8882	0.389223	0.843433	0.843433	102190474	1
BP	GO:0006690	icosanoid metabolic process	1/124	35/8882	0.389223	0.843433	0.843433	102191223	1
CC	GO:0044391	ribosomal subunit	2/145	95/10230	0.390982	0.789859	0.756916	102174645/102171864	2
BP	GO:0005975	carbohydrate metabolic process	5/124	294/8882	0.391991	0.847894	0.847894	102178731/102191287/102182681/102188403/102182552	5
MF	GO:0005216	monoatomic ion channel activity	4/133	224/9383	0.392639	0.653691	0.616605	102175110/102177050/102183927/102180217	4
CC	GO:0005762	mitochondrial large ribosomal subunit	1/145	35/10230	0.393759	0.789859	0.756916	102174645	1
CC	GO:0000315	organellar large ribosomal subunit	1/145	35/10230	0.393759	0.789859	0.756916	102174645	1
BP	GO:0044403	biological process involved in symbiotic interaction	2/124	97/8882	0.39378	0.850117	0.850117	102171560/102185464	2
BP	GO:2000573	positive regulation of DNA biosynthetic process	1/124	36/8882	0.397783	0.850117	0.850117	100860851	1
BP	GO:0006635	fatty acid beta-oxidation	1/124	36/8882	0.397783	0.850117	0.850117	102177788	1
BP	GO:0006081	cellular aldehyde metabolic process	1/124	36/8882	0.397783	0.850117	0.850117	102181531	1
BP	GO:0000281	mitotic cytokinesis	1/124	36/8882	0.397783	0.850117	0.850117	102173139	1
BP	GO:0006631	fatty acid metabolic process	3/124	163/8882	0.398643	0.850117	0.850117	102177788/102189750/102191223	3
BP	GO:1903050	regulation of proteolysis involved in protein catabolic process	2/124	98/8882	0.398715	0.850117	0.850117	102188122/102186044	2
BP	GO:0033157	regulation of intracellular protein transport	2/124	98/8882	0.398715	0.850117	0.850117	102190692/102186815	2
CC	GO:0098590	plasma membrane region	7/145	426/10230	0.399921	0.789859	0.756916	102188122/102186203/102174848/102172556/102182841/102180772/102180217	7
CC	GO:0030496	midbody	2/145	97/10230	0.400994	0.789859	0.756916	102171561/102183927	2
CC	GO:0045271	respiratory chain complex I	1/145	36/10230	0.402381	0.789859	0.756916	102190747	1
CC	GO:0030964	NADH dehydrogenase complex	1/145	36/10230	0.402381	0.789859	0.756916	102190747	1
CC	GO:0005747	mitochondrial respiratory chain complex I	1/145	36/10230	0.402381	0.789859	0.756916	102190747	1
BP	GO:0007409	axonogenesis	3/124	164/8882	0.402417	0.85393	0.85393	102169225/102185771/100860851	3
BP	GO:0007611	learning or memory	2/124	99/8882	0.403631	0.85393	0.85393	102181217/102185771	2
BP	GO:0120039	plasma membrane bounded cell projection morphogenesis	4/124	231/8882	0.403994	0.85393	0.85393	102169225/102170652/102185771/100860851	4
MF	GO:0044389	ubiquitin-like protein ligase binding	3/133	162/9383	0.404187	0.655735	0.618533	102190747/102186044/100860851	3
MF	GO:0019901	protein kinase binding	5/133	294/9383	0.404512	0.655735	0.618533	102190390/102174644/102185771/102187707/100860851	5
BP	GO:0044772	mitotic cell cycle phase transition	3/124	165/8882	0.406184	0.85393	0.85393	102190390/102175200/102185771	3
BP	GO:0044282	small molecule catabolic process	3/124	165/8882	0.406184	0.85393	0.85393	102177788/102189750/102178731	3
BP	GO:0010639	negative regulation of organelle organization	3/124	165/8882	0.406184	0.85393	0.85393	102175451/102173139/100860799	3
BP	GO:0050764	regulation of phagocytosis	1/124	37/8882	0.406225	0.85393	0.85393	102190474	1
BP	GO:0008306	associative learning	1/124	37/8882	0.406225	0.85393	0.85393	102185771	1
BP	GO:0048858	cell projection morphogenesis	4/124	232/8882	0.40716	0.854259	0.854259	102169225/102170652/102185771/100860851	4
BP	GO:0044087	regulation of cellular component biogenesis	7/124	436/8882	0.408019	0.854259	0.854259	102169225/102188944/102175451/102173139/102174644/106503941/100860851	7
BP	GO:0031396	regulation of protein ubiquitination	2/124	100/8882	0.408528	0.854259	0.854259	102186044/100860851	2
BP	GO:0090407	organophosphate biosynthetic process	4/124	233/8882	0.410324	0.856515	0.856515	102190474/102182090/102181829/102171596	4
CC	GO:0022626	cytosolic ribosome	1/145	37/10230	0.410882	0.791881	0.758853	102171864	1
CC	GO:0000792	heterochromatin	1/145	37/10230	0.410882	0.791881	0.758853	102190392	1
BP	GO:0019058	viral life cycle	2/124	101/8882	0.413406	0.859326	0.859326	102174556/102171560	2
BP	GO:0007179	transforming growth factor beta receptor signaling pathway	2/124	101/8882	0.413406	0.859326	0.859326	102179086/102190273	2
BP	GO:0051928	positive regulation of calcium ion transport	1/124	38/8882	0.414549	0.859326	0.859326	106502258	1
BP	GO:0044409	entry into host	1/124	38/8882	0.414549	0.859326	0.859326	102171560	1
CC	GO:0045111	intermediate filament cytoskeleton	2/145	100/10230	0.415867	0.794268	0.761141	102186203/102182841	2
MF	GO:0015631	tubulin binding	3/133	166/9383	0.419421	0.676343	0.637972	102173139/102185771/102191113	3
BP	GO:0046486	glycerolipid metabolic process	3/124	169/8882	0.421182	0.863562	0.863562	102190474/102182090/102171596	3
BP	GO:0048813	dendrite morphogenesis	1/124	39/8882	0.422758	0.863562	0.863562	102169225	1
BP	GO:0030048	actin filament-based movement	1/124	39/8882	0.422758	0.863562	0.863562	102175943	1
BP	GO:0009142	nucleoside triphosphate biosynthetic process	1/124	39/8882	0.422758	0.863562	0.863562	102181829	1
BP	GO:0006641	triglyceride metabolic process	1/124	39/8882	0.422758	0.863562	0.863562	102171596	1
BP	GO:1902115	regulation of organelle assembly	2/124	103/8882	0.423102	0.863562	0.863562	102188944/102174644	2
BP	GO:1901988	negative regulation of cell cycle phase transition	2/124	103/8882	0.423102	0.863562	0.863562	102175200/102185771	2
BP	GO:0046777	protein autophosphorylation	2/124	103/8882	0.423102	0.863562	0.863562	102169225/102186815	2
BP	GO:0009205	purine ribonucleoside triphosphate metabolic process	2/124	103/8882	0.423102	0.863562	0.863562	102178731/102181829	2
BP	GO:0007015	actin filament organization	3/124	170/8882	0.424913	0.865779	0.865779	102175451/102173139/106503941	3
BP	GO:0032990	cell part morphogenesis	4/124	238/8882	0.426089	0.86666	0.86666	102169225/102170652/102185771/100860851	4
CC	GO:0005793	endoplasmic reticulum-Golgi intermediate compartment	1/145	39/10230	0.427524	0.807767	0.774077	102180772	1
MF	GO:0051117	ATPase binding	1/133	39/9383	0.427591	0.682374	0.643661	102173216	1
MF	GO:0008235	metalloexopeptidase activity	1/133	39/9383	0.427591	0.682374	0.643661	102179932	1
CC	GO:0009925	basal plasma membrane	2/145	103/10230	0.430555	0.807767	0.774077	102174848/102182841	2
BP	GO:0030512	negative regulation of transforming growth factor beta receptor signaling pathway	1/124	40/8882	0.430852	0.86666	0.86666	102179086	1
BP	GO:0010833	telomere maintenance via telomere lengthening	1/124	40/8882	0.430852	0.86666	0.86666	100860851	1
BP	GO:0007613	memory	1/124	40/8882	0.430852	0.86666	0.86666	102181217	1
BP	GO:0006939	smooth muscle contraction	1/124	40/8882	0.430852	0.86666	0.86666	102181288	1
MF	GO:0061134	peptidase regulator activity	2/133	104/9383	0.435501	0.684733	0.645886	102169925/102170373	2
CC	GO:0005788	endoplasmic reticulum lumen	1/145	40/10230	0.43567	0.810193	0.776401	102178617	1
MF	GO:0017124	SH3 domain binding	1/133	40/9383	0.435739	0.684733	0.645886	102174556	1
MF	GO:0008173	RNA methyltransferase activity	1/133	40/9383	0.435739	0.684733	0.645886	102179654	1
BP	GO:0060560	developmental growth involved in morphogenesis	2/124	106/8882	0.437492	0.86666	0.86666	102170652/100860851	2
BP	GO:0045927	positive regulation of growth	2/124	106/8882	0.437492	0.86666	0.86666	102187847/102170652	2
BP	GO:0009144	purine nucleoside triphosphate metabolic process	2/124	106/8882	0.437492	0.86666	0.86666	102178731/102181829	2
BP	GO:0006605	protein targeting	2/124	106/8882	0.437492	0.86666	0.86666	102189919/100860851	2
BP	GO:2001237	negative regulation of extrinsic apoptotic signaling pathway	1/124	41/8882	0.438834	0.86666	0.86666	102181217	1
BP	GO:0120254	olefinic compound metabolic process	1/124	41/8882	0.438834	0.86666	0.86666	102181531	1
BP	GO:0046785	microtubule polymerization	1/124	41/8882	0.438834	0.86666	0.86666	102173139	1
BP	GO:0032981	mitochondrial respiratory chain complex I assembly	1/124	41/8882	0.438834	0.86666	0.86666	102190747	1
BP	GO:0032147	activation of protein kinase activity	1/124	41/8882	0.438834	0.86666	0.86666	102181288	1
BP	GO:0031110	regulation of microtubule polymerization or depolymerization	1/124	41/8882	0.438834	0.86666	0.86666	102173139	1
BP	GO:0010507	negative regulation of autophagy	1/124	41/8882	0.438834	0.86666	0.86666	102174644	1
BP	GO:0010257	NADH dehydrogenase complex assembly	1/124	41/8882	0.438834	0.86666	0.86666	102190747	1
BP	GO:0006749	glutathione metabolic process	1/124	41/8882	0.438834	0.86666	0.86666	102191223	1
BP	GO:2001234	negative regulation of apoptotic signaling pathway	2/124	107/8882	0.442246	0.86666	0.86666	102181217/100860799	2
BP	GO:0002064	epithelial cell development	2/124	107/8882	0.442246	0.86666	0.86666	102175451/102183927	2
BP	GO:0043269	regulation of monoatomic ion transport	4/124	244/8882	0.444872	0.86666	0.86666	106502258/102177050/102174762/102183927	4
MF	GO:0004857	enzyme inhibitor activity	3/133	173/9383	0.445765	0.696932	0.657393	102190474/102169925/102170373	3
BP	GO:0072676	lymphocyte migration	1/124	42/8882	0.446704	0.86666	0.86666	102175451	1
BP	GO:0051702	biological process involved in interaction with symbiont	1/124	42/8882	0.446704	0.86666	0.86666	102185464	1
BP	GO:0051298	centrosome duplication	1/124	42/8882	0.446704	0.86666	0.86666	102185771	1
BP	GO:0046330	positive regulation of JNK cascade	1/124	42/8882	0.446704	0.86666	0.86666	102191276	1
BP	GO:0045666	positive regulation of neuron differentiation	1/124	42/8882	0.446704	0.86666	0.86666	102181288	1
BP	GO:0033559	unsaturated fatty acid metabolic process	1/124	42/8882	0.446704	0.86666	0.86666	102191223	1
BP	GO:0010976	positive regulation of neuron projection development	1/124	42/8882	0.446704	0.86666	0.86666	102190692	1
BP	GO:0009199	ribonucleoside triphosphate metabolic process	2/124	108/8882	0.446978	0.86666	0.86666	102178731/102181829	2
BP	GO:0010876	lipid localization	3/124	176/8882	0.447121	0.86666	0.86666	102190692/102190474/102182841	3
CC	GO:0031256	leading edge membrane	1/145	42/10230	0.451617	0.818314	0.784184	102180772	1
CC	GO:0016363	nuclear matrix	1/145	42/10230	0.451617	0.818314	0.784184	102183927	1
CC	GO:0005657	replication fork	1/145	42/10230	0.451617	0.818314	0.784184	102190392	1
MF	GO:0015171	amino acid transmembrane transporter activity	1/133	42/9383	0.45169	0.70062	0.660871	102186203	1
BP	GO:0099173	postsynapse organization	1/124	43/8882	0.454465	0.869729	0.869729	102169225	1
BP	GO:0061640	cytoskeleton-dependent cytokinesis	1/124	43/8882	0.454465	0.869729	0.869729	102173139	1
BP	GO:0061333	renal tubule morphogenesis	1/124	43/8882	0.454465	0.869729	0.869729	102172413	1
BP	GO:0060048	cardiac muscle contraction	1/124	43/8882	0.454465	0.869729	0.869729	102177050	1
BP	GO:0051304	chromosome separation	1/124	43/8882	0.454465	0.869729	0.869729	102190392	1
BP	GO:0031623	receptor internalization	1/124	43/8882	0.454465	0.869729	0.869729	102182841	1
MF	GO:0044877	protein-containing complex binding	7/133	450/9383	0.456116	0.70062	0.660871	102169225/102190474/102175451/102182392/102182841/102186815/102187041	7
BP	GO:0022603	regulation of anatomical structure morphogenesis	6/124	387/8882	0.456344	0.869729	0.869729	102178731/102175451/102170652/106503941/102185771/102180372	6
BP	GO:0030163	protein catabolic process	7/124	457/8882	0.456468	0.869729	0.869729	102188122/102168955/102173044/102190126/102186044/100860851/102180372	7
MF	GO:0051087	protein-folding chaperone binding	1/133	43/9383	0.459497	0.70062	0.660871	102174922	1
MF	GO:0008081	phosphoric diester hydrolase activity	1/133	43/9383	0.459497	0.70062	0.660871	102180505	1
MF	GO:0004620	phospholipase activity	1/133	43/9383	0.459497	0.70062	0.660871	102180505	1
BP	GO:0061564	axon development	3/124	180/8882	0.461741	0.869729	0.869729	102169225/102185771/100860851	3
BP	GO:0051963	regulation of synapse assembly	1/124	44/8882	0.462119	0.869729	0.869729	102169225	1
BP	GO:0050770	regulation of axonogenesis	1/124	44/8882	0.462119	0.869729	0.869729	102185771	1
BP	GO:0048675	axon extension	1/124	44/8882	0.462119	0.869729	0.869729	100860851	1
BP	GO:0021675	nerve development	1/124	44/8882	0.462119	0.869729	0.869729	102169225	1
BP	GO:0006720	isoprenoid metabolic process	1/124	44/8882	0.462119	0.869729	0.869729	102181531	1
BP	GO:0002718	regulation of cytokine production involved in immune response	1/124	44/8882	0.462119	0.869729	0.869729	102190474	1
BP	GO:0002367	cytokine production involved in immune response	1/124	44/8882	0.462119	0.869729	0.869729	102190474	1
BP	GO:0046395	carboxylic acid catabolic process	2/124	112/8882	0.465682	0.869729	0.869729	102177788/102189750	2
CC	GO:0005795	Golgi stack	1/145	44/10230	0.467116	0.828113	0.793574	102191287	1
CC	GO:0000228	nuclear chromosome	2/145	111/10230	0.468743	0.828113	0.793574	102187847/102190392	2
BP	GO:0048660	regulation of smooth muscle cell proliferation	1/124	45/8882	0.469665	0.869729	0.869729	102182841	1
BP	GO:0032606	type I interferon production	1/124	45/8882	0.469665	0.869729	0.869729	100860851	1
BP	GO:0032479	regulation of type I interferon production	1/124	45/8882	0.469665	0.869729	0.869729	100860851	1
BP	GO:0030433	ubiquitin-dependent ERAD pathway	1/124	45/8882	0.469665	0.869729	0.869729	102190126	1
BP	GO:0014074	response to purine-containing compound	1/124	45/8882	0.469665	0.869729	0.869729	102177050	1
BP	GO:0007029	endoplasmic reticulum organization	1/124	45/8882	0.469665	0.869729	0.869729	102177050	1
BP	GO:0006029	proteoglycan metabolic process	1/124	45/8882	0.469665	0.869729	0.869729	100861211	1
BP	GO:0002698	negative regulation of immune effector process	1/124	45/8882	0.469665	0.869729	0.869729	102190474	1
BP	GO:0016054	organic acid catabolic process	2/124	113/8882	0.470301	0.869729	0.869729	102177788/102189750	2
MF	GO:0022803	passive transmembrane transporter activity	4/133	249/9383	0.472022	0.712661	0.67223	102175110/102177050/102183927/102180217	4
MF	GO:0015267	channel activity	4/133	249/9383	0.472022	0.712661	0.67223	102175110/102177050/102183927/102180217	4
BP	GO:0034765	regulation of monoatomic ion transmembrane transport	3/124	183/8882	0.472599	0.869729	0.869729	106502258/102177050/102183927	3
MF	GO:0003730	mRNA 3'-UTR binding	1/133	45/9383	0.474782	0.713331	0.672861	102187847	1
BP	GO:0043085	positive regulation of catalytic activity	6/124	395/8882	0.476145	0.869729	0.869729	102181288/102177343/102190474/102175451/102191276/100860851	6
BP	GO:0006644	phospholipid metabolic process	3/124	184/8882	0.476197	0.869729	0.869729	102190474/102182090/102171596	3
BP	GO:0061912	selective autophagy	1/124	46/8882	0.477107	0.869729	0.869729	102169436	1
BP	GO:0061157	mRNA destabilization	1/124	46/8882	0.477107	0.869729	0.869729	102187847	1
BP	GO:0050779	RNA destabilization	1/124	46/8882	0.477107	0.869729	0.869729	102187847	1
BP	GO:0042752	regulation of circadian rhythm	1/124	46/8882	0.477107	0.869729	0.869729	102175665	1
BP	GO:0010469	regulation of signaling receptor activity	1/124	46/8882	0.477107	0.869729	0.869729	102181288	1
BP	GO:0006096	glycolytic process	1/124	46/8882	0.477107	0.869729	0.869729	102178731	1
BP	GO:0001942	hair follicle development	1/124	46/8882	0.477107	0.869729	0.869729	102172413	1
CC	GO:0045178	basal part of cell	2/145	113/10230	0.478054	0.834339	0.79954	102174848/102182841	2
MF	GO:0016758	hexosyltransferase activity	2/133	113/9383	0.478171	0.714936	0.674376	102191287/102185180	2
BP	GO:0098662	inorganic cation transmembrane transport	3/124	185/8882	0.479784	0.869729	0.869729	106502258/102177050/102187041	3
BP	GO:0031331	positive regulation of cellular catabolic process	3/124	185/8882	0.479784	0.869729	0.869729	102187847/102188122/102186044	3
BP	GO:0080135	regulation of cellular response to stress	5/124	326/8882	0.480229	0.869729	0.869729	102169225/102175200/102173701/102187041/102191276	5
BP	GO:0055082	intracellular chemical homeostasis	4/124	256/8882	0.481861	0.869729	0.869729	106502258/102177050/102183927/102187041	4
BP	GO:0050890	cognition	2/124	116/8882	0.484013	0.869729	0.869729	102181217/102185771	2
BP	GO:1903531	negative regulation of secretion by cell	1/124	47/8882	0.484445	0.869729	0.869729	102170652	1
BP	GO:0061035	regulation of cartilage development	1/124	47/8882	0.484445	0.869729	0.869729	100861211	1
BP	GO:0061014	positive regulation of mRNA catabolic process	1/124	47/8882	0.484445	0.869729	0.869729	102187847	1
BP	GO:0033138	positive regulation of peptidyl-serine phosphorylation	1/124	47/8882	0.484445	0.869729	0.869729	100860851	1
BP	GO:0016575	histone deacetylation	1/124	47/8882	0.484445	0.869729	0.869729	102190392	1
BP	GO:0060828	regulation of canonical Wnt signaling pathway	2/124	117/8882	0.488536	0.869729	0.869729	102190273/102172413	2
BP	GO:0031346	positive regulation of cell projection organization	2/124	117/8882	0.488536	0.869729	0.869729	102190692/106503941	2
MF	GO:0106310	protein serine kinase activity	1/133	47/9383	0.489637	0.721571	0.680634	102181217	1
MF	GO:0015085	calcium ion transmembrane transporter activity	1/133	47/9383	0.489637	0.721571	0.680634	102187041	1
MF	GO:0005178	integrin binding	1/133	47/9383	0.489637	0.721571	0.680634	102175451	1
CC	GO:0048471	perinuclear region of cytoplasm	4/145	255/10230	0.49038	0.834339	0.79954	102175943/102183927/102180961/100860851	4
BP	GO:1905039	carboxylic acid transmembrane transport	1/124	48/8882	0.491681	0.869729	0.869729	102186203	1
BP	GO:1903825	organic acid transmembrane transport	1/124	48/8882	0.491681	0.869729	0.869729	102186203	1
BP	GO:0098773	skin epidermis development	1/124	48/8882	0.491681	0.869729	0.869729	102172413	1
BP	GO:0051028	mRNA transport	1/124	48/8882	0.491681	0.869729	0.869729	102189858	1
BP	GO:0048659	smooth muscle cell proliferation	1/124	48/8882	0.491681	0.869729	0.869729	102182841	1
BP	GO:0044000	movement in host	1/124	48/8882	0.491681	0.869729	0.869729	102171560	1
BP	GO:0022405	hair cycle process	1/124	48/8882	0.491681	0.869729	0.869729	102172413	1
BP	GO:0022404	molting cycle process	1/124	48/8882	0.491681	0.869729	0.869729	102172413	1
BP	GO:0021987	cerebral cortex development	1/124	48/8882	0.491681	0.869729	0.869729	102171596	1
BP	GO:0007173	epidermal growth factor receptor signaling pathway	1/124	48/8882	0.491681	0.869729	0.869729	102174556	1
BP	GO:1903320	regulation of protein modification by small protein conjugation or removal	2/124	118/8882	0.493034	0.870832	0.870832	102186044/100860851	2
MF	GO:0019900	kinase binding	5/133	326/9383	0.493531	0.723845	0.68278	102190390/102174644/102185771/102187707/100860851	5
BP	GO:0098660	inorganic ion transmembrane transport	3/124	189/8882	0.494016	0.871278	0.871278	106502258/102177050/102187041	3
CC	GO:0098978	glutamatergic synapse	2/145	117/10230	0.496376	0.834339	0.79954	102169225/102186203	2
BP	GO:0009141	nucleoside triphosphate metabolic process	2/124	119/8882	0.497507	0.873294	0.873294	102178731/102181829	2
BP	GO:0051261	protein depolymerization	1/124	49/8882	0.498816	0.873294	0.873294	102173139	1
BP	GO:0007292	female gamete generation	1/124	49/8882	0.498816	0.873294	0.873294	102172413	1
BP	GO:0006865	amino acid transport	1/124	49/8882	0.498816	0.873294	0.873294	102186203	1
BP	GO:0001578	microtubule bundle formation	1/124	49/8882	0.498816	0.873294	0.873294	102191113	1
BP	GO:0032787	monocarboxylic acid metabolic process	4/124	263/8882	0.503004	0.873421	0.873421	102177788/102189750/102178731/102191223	4
CC	GO:0005761	mitochondrial ribosome	1/145	49/10230	0.503987	0.834339	0.79954	102174645	1
CC	GO:0000313	organellar ribosome	1/145	49/10230	0.503987	0.834339	0.79954	102174645	1
MF	GO:0042826	histone deacetylase binding	1/133	49/9383	0.504076	0.732336	0.690789	100860851	1
MF	GO:0015294	solute:monoatomic cation symporter activity	1/133	49/9383	0.504076	0.732336	0.690789	102186203	1
BP	GO:0060349	bone morphogenesis	1/124	50/8882	0.505852	0.873421	0.873421	100861211	1
BP	GO:0051225	spindle assembly	1/124	50/8882	0.505852	0.873421	0.873421	102188944	1
BP	GO:0008637	apoptotic mitochondrial changes	1/124	50/8882	0.505852	0.873421	0.873421	100860799	1
BP	GO:1904062	regulation of monoatomic cation transmembrane transport	2/124	121/8882	0.506379	0.873421	0.873421	106502258/102177050	2
BP	GO:0032886	regulation of microtubule-based process	2/124	121/8882	0.506379	0.873421	0.873421	102188944/102173139	2
CC	GO:0005667	transcription regulator complex	4/145	261/10230	0.508629	0.834339	0.79954	102177325/102177064/102175131/102172824	4
MF	GO:1990782	protein tyrosine kinase binding	1/133	50/9383	0.511142	0.733535	0.69192	100860851	1
MF	GO:0001221	transcription coregulator binding	1/133	50/9383	0.511142	0.733535	0.69192	102175448	1
BP	GO:0009611	response to wounding	3/124	194/8882	0.511537	0.873421	0.873421	102181288/106502258/102175451	3
BP	GO:1904064	positive regulation of cation transmembrane transport	1/124	51/8882	0.512789	0.873421	0.873421	106502258	1
BP	GO:1901890	positive regulation of cell junction assembly	1/124	51/8882	0.512789	0.873421	0.873421	102169225	1
BP	GO:0120034	positive regulation of plasma membrane bounded cell projection assembly	1/124	51/8882	0.512789	0.873421	0.873421	106503941	1
BP	GO:0097746	blood vessel diameter maintenance	1/124	51/8882	0.512789	0.873421	0.873421	102181288	1
BP	GO:0090288	negative regulation of cellular response to growth factor stimulus	1/124	51/8882	0.512789	0.873421	0.873421	102179086	1
BP	GO:0051897	positive regulation of phosphatidylinositol 3-kinase/protein kinase B signal transduction	1/124	51/8882	0.512789	0.873421	0.873421	100860851	1
BP	GO:0035296	regulation of tube diameter	1/124	51/8882	0.512789	0.873421	0.873421	102181288	1
BP	GO:0035150	regulation of tube size	1/124	51/8882	0.512789	0.873421	0.873421	102181288	1
BP	GO:0031398	positive regulation of protein ubiquitination	1/124	51/8882	0.512789	0.873421	0.873421	102186044	1
BP	GO:0006888	endoplasmic reticulum to Golgi vesicle-mediated transport	1/124	51/8882	0.512789	0.873421	0.873421	102182113	1
MF	GO:0008237	metallopeptidase activity	2/133	121/9383	0.514427	0.733535	0.69192	102179932/102176281	2
MF	GO:0008236	serine-type peptidase activity	2/133	121/9383	0.514427	0.733535	0.69192	102179086/102175110	2
CC	GO:0005912	adherens junction	1/145	51/10230	0.518016	0.834339	0.79954	102171560	1
CC	GO:0005776	autophagosome	1/145	51/10230	0.518016	0.834339	0.79954	102174644	1
BP	GO:0071560	cellular response to transforming growth factor beta stimulus	2/124	124/8882	0.519497	0.873421	0.873421	102179086/102190273	2
BP	GO:0071453	cellular response to oxygen levels	1/124	52/8882	0.519631	0.873421	0.873421	102190747	1
BP	GO:0061326	renal tubule development	1/124	52/8882	0.519631	0.873421	0.873421	102172413	1
BP	GO:0051048	negative regulation of secretion	1/124	52/8882	0.519631	0.873421	0.873421	102170652	1
BP	GO:0046031	ADP metabolic process	1/124	52/8882	0.519631	0.873421	0.873421	102178731	1
CC	GO:0090575	RNA polymerase II transcription regulator complex	2/145	123/10230	0.523086	0.834339	0.79954	102177325/102175131	2
BP	GO:0045229	external encapsulating structure organization	2/124	125/8882	0.523819	0.873421	0.873421	102176609/102176281	2
BP	GO:0043062	extracellular structure organization	2/124	125/8882	0.523819	0.873421	0.873421	102176609/102176281	2
BP	GO:0030198	extracellular matrix organization	2/124	125/8882	0.523819	0.873421	0.873421	102176609/102176281	2
CC	GO:0034399	nuclear periphery	1/145	52/10230	0.524882	0.834339	0.79954	102183927	1
MF	GO:0050660	flavin adenine dinucleotide binding	1/133	52/9383	0.524976	0.737992	0.696124	102177788	1
BP	GO:0051592	response to calcium ion	1/124	53/8882	0.526376	0.873421	0.873421	102183927	1
BP	GO:0045833	negative regulation of lipid metabolic process	1/124	53/8882	0.526376	0.873421	0.873421	102190474	1
BP	GO:0007156	homophilic cell adhesion via plasma membrane adhesion molecules	1/124	53/8882	0.526376	0.873421	0.873421	102169458	1
CC	GO:0098791	Golgi apparatus subcompartment	2/145	124/10230	0.527446	0.834339	0.79954	102191287/102172413	2
MF	GO:0035091	phosphatidylinositol binding	2/133	124/9383	0.527594	0.737992	0.696124	102182841/102180961	2
BP	GO:1901990	regulation of mitotic cell cycle phase transition	2/124	126/8882	0.528114	0.873421	0.873421	102175200/102185771	2
BP	GO:0010948	negative regulation of cell cycle process	2/124	126/8882	0.528114	0.873421	0.873421	102175200/102185771	2
BP	GO:0006820	monoatomic anion transport	2/124	126/8882	0.528114	0.873421	0.873421	102186203/102174762	2
MF	GO:0003712	transcription coregulator activity	3/133	196/9383	0.52862	0.737992	0.696124	102177325/102185464/102173064	3
MF	GO:0051219	phosphoprotein binding	1/133	53/9383	0.531747	0.737992	0.696124	102182841	1
MF	GO:0005516	calmodulin binding	1/133	53/9383	0.531747	0.737992	0.696124	102175943	1
MF	GO:0017171	serine hydrolase activity	2/133	125/9383	0.531929	0.737992	0.696124	102179086/102175110	2
BP	GO:0104004	cellular response to environmental stimulus	2/124	127/8882	0.532384	0.873421	0.873421	102175451/102187041	2
BP	GO:0071214	cellular response to abiotic stimulus	2/124	127/8882	0.532384	0.873421	0.873421	102175451/102187041	2
BP	GO:0042063	gliogenesis	2/124	127/8882	0.532384	0.873421	0.873421	102190747/102171596	2
BP	GO:0016236	macroautophagy	2/124	127/8882	0.532384	0.873421	0.873421	102169436/102174644	2
BP	GO:1903076	regulation of protein localization to plasma membrane	1/124	54/8882	0.533028	0.873421	0.873421	102182841	1
BP	GO:0038127	ERBB signaling pathway	1/124	54/8882	0.533028	0.873421	0.873421	102174556	1
BP	GO:0006352	DNA-templated transcription initiation	1/124	54/8882	0.533028	0.873421	0.873421	102175131	1
BP	GO:0000956	nuclear-transcribed mRNA catabolic process	1/124	54/8882	0.533028	0.873421	0.873421	102187847	1
BP	GO:0016049	cell growth	3/124	201/8882	0.535528	0.873421	0.873421	102187847/102170652/100860851	3
CC	GO:1905369	endopeptidase complex	1/145	54/10230	0.538323	0.834339	0.79954	102182090	1
BP	GO:1903305	regulation of regulated secretory pathway	1/124	55/8882	0.539587	0.873421	0.873421	102180961	1
BP	GO:0098656	monoatomic anion transmembrane transport	1/124	55/8882	0.539587	0.873421	0.873421	102186203	1
BP	GO:0046822	regulation of nucleocytoplasmic transport	1/124	55/8882	0.539587	0.873421	0.873421	102186815	1
BP	GO:0045089	positive regulation of innate immune response	1/124	55/8882	0.539587	0.873421	0.873421	100860851	1
BP	GO:0042633	hair cycle	1/124	55/8882	0.539587	0.873421	0.873421	102172413	1
BP	GO:0042303	molting cycle	1/124	55/8882	0.539587	0.873421	0.873421	102172413	1
BP	GO:0032874	positive regulation of stress-activated MAPK cascade	1/124	55/8882	0.539587	0.873421	0.873421	102191276	1
BP	GO:0009612	response to mechanical stimulus	1/124	55/8882	0.539587	0.873421	0.873421	102175451	1
BP	GO:0009179	purine ribonucleoside diphosphate metabolic process	1/124	55/8882	0.539587	0.873421	0.873421	102178731	1
BP	GO:0045860	positive regulation of protein kinase activity	2/124	129/8882	0.540845	0.873421	0.873421	102181288/100860851	2
BP	GO:0009894	regulation of catabolic process	6/124	422/8882	0.541282	0.873421	0.873421	102187847/102188122/102190474/102174644/102186044/100860851	6
CC	GO:0034702	monoatomic ion channel complex	2/145	128/10230	0.544615	0.834339	0.79954	102183927/102180217	2
CC	GO:1902554	serine/threonine protein kinase complex	1/145	55/10230	0.544902	0.834339	0.79954	102190390	1
CC	GO:0055029	nuclear DNA-directed RNA polymerase complex	1/145	55/10230	0.544902	0.834339	0.79954	102175131	1
CC	GO:0030658	transport vesicle membrane	1/145	55/10230	0.544902	0.834339	0.79954	102190692	1
MF	GO:0016298	lipase activity	1/133	55/9383	0.545003	0.752739	0.710034	102180505	1
BP	GO:0099177	regulation of trans-synaptic signaling	2/124	130/8882	0.545036	0.873421	0.873421	102169225/102185771	2
BP	GO:0050804	modulation of chemical synaptic transmission	2/124	130/8882	0.545036	0.873421	0.873421	102169225/102185771	2
BP	GO:1903008	organelle disassembly	1/124	56/8882	0.546055	0.873421	0.873421	102169436	1
BP	GO:0009135	purine nucleoside diphosphate metabolic process	1/124	56/8882	0.546055	0.873421	0.873421	102178731	1
BP	GO:0007043	cell-cell junction assembly	1/124	56/8882	0.546055	0.873421	0.873421	102175451	1
BP	GO:0032989	cellular component morphogenesis	4/124	278/8882	0.547004	0.873421	0.873421	102169225/102170652/102185771/100860851	4
BP	GO:0048667	cell morphogenesis involved in neuron differentiation	3/124	205/8882	0.548941	0.873421	0.873421	102169225/102185771/100860851	3
CC	GO:0036064	ciliary basal body	1/145	56/10230	0.551387	0.834339	0.79954	102188122	1
MF	GO:0031072	heat shock protein binding	1/133	56/9383	0.55149	0.756955	0.714011	102190474	1
BP	GO:0044770	cell cycle phase transition	3/124	206/8882	0.552259	0.873421	0.873421	102190390/102175200/102185771	3
BP	GO:1903313	positive regulation of mRNA metabolic process	1/124	57/8882	0.552433	0.873421	0.873421	102187847	1
BP	GO:0070304	positive regulation of stress-activated protein kinase signaling cascade	1/124	57/8882	0.552433	0.873421	0.873421	102191276	1
BP	GO:0046165	alcohol biosynthetic process	1/124	57/8882	0.552433	0.873421	0.873421	102179058	1
BP	GO:0034767	positive regulation of monoatomic ion transmembrane transport	1/124	57/8882	0.552433	0.873421	0.873421	106502258	1
BP	GO:0030510	regulation of BMP signaling pathway	1/124	57/8882	0.552433	0.873421	0.873421	102179086	1
BP	GO:0007052	mitotic spindle organization	1/124	57/8882	0.552433	0.873421	0.873421	102173139	1
BP	GO:0006497	protein lipidation	1/124	57/8882	0.552433	0.873421	0.873421	102182090	1
BP	GO:0006090	pyruvate metabolic process	1/124	57/8882	0.552433	0.873421	0.873421	102178731	1
BP	GO:0002040	sprouting angiogenesis	1/124	57/8882	0.552433	0.873421	0.873421	102178731	1
MF	GO:0003779	actin binding	3/133	204/9383	0.555826	0.756955	0.714011	102175943/102177343/100860775	3
MF	GO:0008289	lipid binding	5/133	350/9383	0.55708	0.756955	0.714011	102177788/102174556/102190474/102182841/102180961	5
BP	GO:0048193	Golgi vesicle transport	2/124	133/8882	0.55745	0.873421	0.873421	102182113/102174644	2
CC	GO:0140534	endoplasmic reticulum protein-containing complex	1/145	57/10230	0.557781	0.834339	0.79954	102182090	1
MF	GO:0002020	protease binding	1/133	57/9383	0.557886	0.756955	0.714011	102176281	1
BP	GO:0042158	lipoprotein biosynthetic process	1/124	58/8882	0.558722	0.873421	0.873421	102182090	1
BP	GO:0000045	autophagosome assembly	1/124	58/8882	0.558722	0.873421	0.873421	102174644	1
BP	GO:0098655	monoatomic cation transmembrane transport	3/124	208/8882	0.558852	0.873421	0.873421	106502258/102177050/102187041	3
BP	GO:0090092	regulation of transmembrane receptor protein serine/threonine kinase signaling pathway	2/124	134/8882	0.561535	0.873421	0.873421	102179086/102190273	2
BP	GO:0051054	positive regulation of DNA metabolic process	2/124	134/8882	0.561535	0.873421	0.873421	102175200/100860851	2
CC	GO:0015934	large ribosomal subunit	1/145	58/10230	0.564084	0.834339	0.79954	102174645	1
BP	GO:0050658	RNA transport	1/124	59/8882	0.564923	0.873421	0.873421	102189858	1
BP	GO:0050657	nucleic acid transport	1/124	59/8882	0.564923	0.873421	0.873421	102189858	1
BP	GO:0034284	response to monosaccharide	1/124	59/8882	0.564923	0.873421	0.873421	102190474	1
BP	GO:0009749	response to glucose	1/124	59/8882	0.564923	0.873421	0.873421	102190474	1
BP	GO:0009746	response to hexose	1/124	59/8882	0.564923	0.873421	0.873421	102190474	1
BP	GO:0007601	visual perception	1/124	59/8882	0.564923	0.873421	0.873421	102190855	1
BP	GO:0072659	protein localization to plasma membrane	2/124	135/8882	0.565594	0.873421	0.873421	102175451/102182841	2
BP	GO:0062197	cellular response to chemical stress	2/124	135/8882	0.565594	0.873421	0.873421	102187041/102191276	2
BP	GO:0016032	viral process	2/124	135/8882	0.565594	0.873421	0.873421	102174556/102171560	2
BP	GO:0034762	regulation of transmembrane transport	3/124	211/8882	0.568634	0.873421	0.873421	106502258/102177050/102183927	3
CC	GO:0005774	vacuolar membrane	2/145	134/10230	0.569553	0.834339	0.79954	102172556/102173216	2
BP	GO:0010959	regulation of metal ion transport	2/124	136/8882	0.569625	0.873421	0.873421	106502258/102177050	2
BP	GO:0008202	steroid metabolic process	2/124	136/8882	0.569625	0.873421	0.873421	102190474/102179058	2
BP	GO:0061024	membrane organization	4/124	286/8882	0.569649	0.873421	0.873421	102190692/102187041/100860851/100860799	4
CC	GO:0000428	DNA-directed RNA polymerase complex	1/145	59/10230	0.570298	0.834339	0.79954	102175131	1
BP	GO:2000278	regulation of DNA biosynthetic process	1/124	60/8882	0.571037	0.873421	0.873421	100860851	1
BP	GO:0051236	establishment of RNA localization	1/124	60/8882	0.571037	0.873421	0.873421	102189858	1
BP	GO:0030833	regulation of actin filament polymerization	1/124	60/8882	0.571037	0.873421	0.873421	106503941	1
BP	GO:0009185	ribonucleoside diphosphate metabolic process	1/124	60/8882	0.571037	0.873421	0.873421	102178731	1
BP	GO:0006476	protein deacetylation	1/124	60/8882	0.571037	0.873421	0.873421	102190392	1
BP	GO:0016055	Wnt signaling pathway	3/124	213/8882	0.575082	0.873421	0.873421	102190273/102172413/102180372	3
CC	GO:0030880	RNA polymerase complex	1/145	60/10230	0.576424	0.834339	0.79954	102175131	1
CC	GO:0099512	supramolecular fiber	5/145	358/10230	0.577063	0.834339	0.79954	102175943/102176609/102182841/102181232/100860775	5
CC	GO:0070161	anchoring junction	5/145	358/10230	0.577063	0.834339	0.79954	102176777/102175451/102171560/102175408/102183927	5
BP	GO:2000779	regulation of double-strand break repair	1/124	61/8882	0.577067	0.873421	0.873421	102173701	1
BP	GO:1905037	autophagosome organization	1/124	61/8882	0.577067	0.873421	0.873421	102174644	1
BP	GO:0090100	positive regulation of transmembrane receptor protein serine/threonine kinase signaling pathway	1/124	61/8882	0.577067	0.873421	0.873421	102190273	1
BP	GO:0051701	biological process involved in interaction with host	1/124	61/8882	0.577067	0.873421	0.873421	102171560	1
BP	GO:0045739	positive regulation of DNA repair	1/124	61/8882	0.577067	0.873421	0.873421	102175200	1
BP	GO:0036503	ERAD pathway	1/124	61/8882	0.577067	0.873421	0.873421	102190126	1
BP	GO:0031333	negative regulation of protein-containing complex assembly	1/124	61/8882	0.577067	0.873421	0.873421	102173139	1
BP	GO:0031109	microtubule polymerization or depolymerization	1/124	61/8882	0.577067	0.873421	0.873421	102173139	1
BP	GO:0006887	exocytosis	2/124	138/8882	0.577608	0.873421	0.873421	102170652/102180961	2
BP	GO:0006310	DNA recombination	2/124	138/8882	0.577608	0.873421	0.873421	102190392/102173701	2
BP	GO:0051129	negative regulation of cellular component organization	4/124	289/8882	0.577982	0.873421	0.873421	102190474/102175451/102173139/100860799	4
BP	GO:0198738	cell-cell signaling by wnt	3/124	214/8882	0.578284	0.873421	0.873421	102190273/102172413/102180372	3
CC	GO:0005911	cell-cell junction	3/145	211/10230	0.578621	0.834339	0.79954	102175451/102171560/102183927	3
CC	GO:0099081	supramolecular polymer	5/145	359/10230	0.579565	0.834339	0.79954	102175943/102176609/102182841/102181232/100860775	5
BP	GO:0006886	intracellular protein transport	5/124	365/8882	0.581401	0.873421	0.873421	102190692/102189919/102186815/102190126/100860851	5
BP	GO:0000278	mitotic cell cycle	5/124	365/8882	0.581401	0.873421	0.873421	102190390/102175200/102173139/102185771/102180217	5
BP	GO:0010975	regulation of neuron projection development	2/124	139/8882	0.581559	0.873421	0.873421	102190692/102185771	2
MF	GO:0005543	phospholipid binding	3/133	212/9383	0.582089	0.785734	0.741157	102190474/102182841/102180961	3
CC	GO:0034451	centriolar satellite	1/145	61/10230	0.582463	0.834339	0.79954	102181829	1
BP	GO:0090316	positive regulation of intracellular protein transport	1/124	62/8882	0.583012	0.873421	0.873421	102190692	1
BP	GO:0065004	protein-DNA complex assembly	1/124	62/8882	0.583012	0.873421	0.873421	102188944	1
BP	GO:0050953	sensory perception of light stimulus	1/124	62/8882	0.583012	0.873421	0.873421	102190855	1
BP	GO:0048167	regulation of synaptic plasticity	1/124	62/8882	0.583012	0.873421	0.873421	102185771	1
BP	GO:0009566	fertilization	1/124	62/8882	0.583012	0.873421	0.873421	102183927	1
BP	GO:0007416	synapse assembly	1/124	62/8882	0.583012	0.873421	0.873421	102169225	1
BP	GO:0000018	regulation of DNA recombination	1/124	62/8882	0.583012	0.873421	0.873421	102190392	1
BP	GO:0001525	angiogenesis	3/124	216/8882	0.584643	0.874766	0.874766	102169225/102178731/102183927	3
BP	GO:0006066	alcohol metabolic process	2/124	140/8882	0.585484	0.874928	0.874928	102190474/102179058	2
MF	GO:0003735	structural constituent of ribosome	2/133	138/9383	0.585811	0.785734	0.741157	102174645/102171864	2
MF	GO:0004222	metalloendopeptidase activity	1/133	62/9383	0.588531	0.785734	0.741157	102176281	1
BP	GO:1903322	positive regulation of protein modification by small protein conjugation or removal	1/124	63/8882	0.588875	0.875275	0.875275	102186044	1
BP	GO:0045834	positive regulation of lipid metabolic process	1/124	63/8882	0.588875	0.875275	0.875275	102190474	1
BP	GO:0019722	calcium-mediated signaling	1/124	63/8882	0.588875	0.875275	0.875275	102177050	1
BP	GO:0034976	response to endoplasmic reticulum stress	2/124	141/8882	0.589381	0.875275	0.875275	102169436/102190126	2
BP	GO:0009895	negative regulation of catabolic process	2/124	141/8882	0.589381	0.875275	0.875275	102190474/102174644	2
MF	GO:0004984	olfactory receptor activity	5/133	363/9383	0.589858	0.785734	0.741157	102184898/102188848/108636448/102169174/102191128	5
BP	GO:0007517	muscle organ development	2/124	142/8882	0.593251	0.875845	0.875845	102169225/102185464	2
MF	GO:0015293	symporter activity	1/133	63/9383	0.594402	0.785734	0.741157	102186203	1
BP	GO:1904375	regulation of protein localization to cell periphery	1/124	64/8882	0.594655	0.875845	0.875845	102182841	1
BP	GO:1902905	positive regulation of supramolecular fiber organization	1/124	64/8882	0.594655	0.875845	0.875845	106503941	1
BP	GO:0050905	neuromuscular process	1/124	64/8882	0.594655	0.875845	0.875845	102181232	1
BP	GO:0006275	regulation of DNA replication	1/124	64/8882	0.594655	0.875845	0.875845	102190390	1
BP	GO:0060070	canonical Wnt signaling pathway	2/124	143/8882	0.597095	0.875845	0.875845	102190273/102172413	2
MF	GO:0031267	small GTPase binding	2/133	141/9383	0.597583	0.786562	0.741938	102175943/106503941	2
BP	GO:0097435	supramolecular fiber organization	4/124	297/8882	0.599755	0.875845	0.875845	102176609/102175451/102173139/106503941	4
CC	GO:1902911	protein kinase complex	1/145	64/10230	0.600072	0.848102	0.812729	102190390	1
CC	GO:0005923	bicellular tight junction	1/145	64/10230	0.600072	0.848102	0.812729	102175451	1
MF	GO:0031406	carboxylic acid binding	1/133	64/9383	0.60019	0.786632	0.742005	102177788	1
BP	GO:0071248	cellular response to metal ion	1/124	65/8882	0.600355	0.875845	0.875845	102183927	1
BP	GO:0051053	negative regulation of DNA metabolic process	1/124	65/8882	0.600355	0.875845	0.875845	102173701	1
BP	GO:0046434	organophosphate catabolic process	1/124	65/8882	0.600355	0.875845	0.875845	102190474	1
BP	GO:0009743	response to carbohydrate	1/124	65/8882	0.600355	0.875845	0.875845	102190474	1
BP	GO:0002062	chondrocyte differentiation	1/124	65/8882	0.600355	0.875845	0.875845	100861211	1
BP	GO:0019725	cellular homeostasis	4/124	298/8882	0.60243	0.875845	0.875845	106502258/102177050/102183927/102187041	4
BP	GO:0098732	macromolecule deacylation	1/124	66/8882	0.605976	0.875845	0.875845	102190392	1
BP	GO:0090101	negative regulation of transmembrane receptor protein serine/threonine kinase signaling pathway	1/124	66/8882	0.605976	0.875845	0.875845	102179086	1
BP	GO:0035601	protein deacylation	1/124	66/8882	0.605976	0.875845	0.875845	102190392	1
BP	GO:0033135	regulation of peptidyl-serine phosphorylation	1/124	66/8882	0.605976	0.875845	0.875845	100860851	1
BP	GO:0030041	actin filament polymerization	1/124	66/8882	0.605976	0.875845	0.875845	106503941	1
BP	GO:0010212	response to ionizing radiation	1/124	66/8882	0.605976	0.875845	0.875845	102175200	1
BP	GO:0006694	steroid biosynthetic process	1/124	66/8882	0.605976	0.875845	0.875845	102179058	1
BP	GO:0000910	cytokinesis	1/124	66/8882	0.605976	0.875845	0.875845	102173139	1
BP	GO:0045862	positive regulation of proteolysis	2/124	146/8882	0.608463	0.875845	0.875845	102188122/102186044	2
BP	GO:0120031	plasma membrane bounded cell projection assembly	3/124	224/8882	0.609471	0.875845	0.875845	102188122/106503941/102180217	3
CC	GO:0009898	cytoplasmic side of plasma membrane	1/145	66/10230	0.6114	0.858389	0.822588	102182841	1
BP	GO:1902850	microtubule cytoskeleton organization involved in mitosis	1/124	67/8882	0.611518	0.875845	0.875845	102173139	1
BP	GO:0098739	import across plasma membrane	1/124	67/8882	0.611518	0.875845	0.875845	102186203	1
BP	GO:0048015	phosphatidylinositol-mediated signaling	1/124	67/8882	0.611518	0.875845	0.875845	102171561	1
BP	GO:0043488	regulation of mRNA stability	1/124	67/8882	0.611518	0.875845	0.875845	102187847	1
BP	GO:0010821	regulation of mitochondrion organization	1/124	67/8882	0.611518	0.875845	0.875845	100860799	1
BP	GO:0008016	regulation of heart contraction	1/124	67/8882	0.611518	0.875845	0.875845	102177050	1
MF	GO:0016779	nucleotidyltransferase activity	1/133	66/9383	0.611522	0.798088	0.75281	102180172	1
BP	GO:0022412	cellular process involved in reproduction in multicellular organism	2/124	147/8882	0.612199	0.875845	0.875845	102191223/102172413	2
BP	GO:0030031	cell projection assembly	3/124	225/8882	0.612505	0.875845	0.875845	102188122/106503941/102180217	3
CC	GO:0000922	spindle pole	1/145	67/10230	0.616944	0.859388	0.823545	102173701	1
BP	GO:2001236	regulation of extrinsic apoptotic signaling pathway	1/124	68/8882	0.616983	0.880904	0.880904	102181217	1
MF	GO:0046943	carboxylic acid transmembrane transporter activity	1/133	67/9383	0.617067	0.801927	0.756431	102186203	1
BP	GO:1903047	mitotic cell cycle process	4/124	304/8882	0.618256	0.880904	0.880904	102190390/102175200/102173139/102185771	4
BP	GO:0051338	regulation of transferase activity	4/124	304/8882	0.618256	0.880904	0.880904	102181288/102190474/102191276/100860851	4
BP	GO:0031647	regulation of protein stability	2/124	149/8882	0.619589	0.881508	0.881508	102190474/100860851	2
BP	GO:0048639	positive regulation of developmental growth	1/124	69/8882	0.622371	0.881508	0.881508	102170652	1
BP	GO:0021543	pallium development	1/124	69/8882	0.622371	0.881508	0.881508	102171596	1
BP	GO:0016358	dendrite development	1/124	69/8882	0.622371	0.881508	0.881508	102169225	1
BP	GO:0002700	regulation of production of molecular mediator of immune response	1/124	69/8882	0.622371	0.881508	0.881508	102190474	1
CC	GO:0070160	tight junction	1/145	68/10230	0.622409	0.859388	0.823545	102175451	1
BP	GO:0044089	positive regulation of cellular component biogenesis	3/124	229/8882	0.624485	0.881712	0.881712	102169225/106503941/100860851	3
BP	GO:0051051	negative regulation of transport	2/124	151/8882	0.626871	0.881712	0.881712	102190474/102170652	2
BP	GO:0031589	cell-substrate adhesion	2/124	151/8882	0.626871	0.881712	0.881712	102169225/102180217	2
BP	GO:0034764	positive regulation of transmembrane transport	1/124	70/8882	0.627684	0.881712	0.881712	106502258	1
BP	GO:0030832	regulation of actin filament length	1/124	70/8882	0.627684	0.881712	0.881712	106503941	1
BP	GO:0016052	carbohydrate catabolic process	1/124	70/8882	0.627684	0.881712	0.881712	102178731	1
BP	GO:0008064	regulation of actin polymerization or depolymerization	1/124	70/8882	0.627684	0.881712	0.881712	106503941	1
CC	GO:0005741	mitochondrial outer membrane	1/145	69/10230	0.627797	0.859388	0.823545	102189919	1
MF	GO:0005342	organic acid transmembrane transporter activity	1/133	69/9383	0.627924	0.809207	0.763298	102186203	1
BP	GO:0120035	regulation of plasma membrane bounded cell projection organization	3/124	231/8882	0.630381	0.882839	0.882839	102190692/106503941/102185771	3
BP	GO:0090287	regulation of cellular response to growth factor stimulus	2/124	152/8882	0.630472	0.882839	0.882839	102179086/102190273	2
BP	GO:0008285	negative regulation of cell population proliferation	4/124	309/8882	0.631146	0.882839	0.882839	102169225/102177064/102191223/100861211	4
BP	GO:0071241	cellular response to inorganic substance	1/124	71/8882	0.632923	0.882839	0.882839	102183927	1
BP	GO:0007098	centrosome cycle	1/124	71/8882	0.632923	0.882839	0.882839	102185771	1
BP	GO:0006403	RNA localization	1/124	71/8882	0.632923	0.882839	0.882839	102189858	1
CC	GO:0043296	apical junction complex	1/145	70/10230	0.633108	0.859388	0.823545	102175451	1
CC	GO:0032838	plasma membrane bounded cell projection cytoplasm	1/145	70/10230	0.633108	0.859388	0.823545	102186815	1
MF	GO:0008238	exopeptidase activity	1/133	70/9383	0.633237	0.812654	0.76655	102179932	1
BP	GO:1990778	protein localization to cell periphery	2/124	154/8882	0.637594	0.886036	0.886036	102175451/102182841	2
CC	GO:1905368	peptidase complex	1/145	71/10230	0.638344	0.859388	0.823545	102182090	1
BP	GO:0031344	regulation of cell projection organization	3/124	234/8882	0.639107	0.886036	0.886036	102190692/106503941/102185771	3
BP	GO:0034329	cell junction assembly	2/124	155/8882	0.641115	0.886036	0.886036	102169225/102175451	2
BP	GO:0000165	MAPK cascade	4/124	313/8882	0.641259	0.886036	0.886036	102169225/102181288/106503941/102191276	4
BP	GO:0051168	nuclear export	1/124	73/8882	0.643183	0.886036	0.886036	102186815	1
BP	GO:0043487	regulation of RNA stability	1/124	73/8882	0.643183	0.886036	0.886036	102187847	1
BP	GO:0022618	protein-RNA complex assembly	1/124	73/8882	0.643183	0.886036	0.886036	100860851	1
BP	GO:0003018	vascular process in circulatory system	1/124	73/8882	0.643183	0.886036	0.886036	102181288	1
BP	GO:0000724	double-strand break repair via homologous recombination	1/124	73/8882	0.643183	0.886036	0.886036	102173701	1
BP	GO:0000723	telomere maintenance	1/124	73/8882	0.643183	0.886036	0.886036	100860851	1
BP	GO:0006259	DNA metabolic process	6/124	468/8882	0.643378	0.886036	0.886036	102190390/102175200/102190392/102171064/102173701/100860851	6
CC	GO:0000776	kinetochore	1/145	72/10230	0.643506	0.859388	0.823545	102177111	1
BP	GO:0051336	regulation of hydrolase activity	4/124	315/8882	0.646248	0.887567	0.887567	102177343/102190474/102175451/102173139	4
BP	GO:0007059	chromosome segregation	2/124	157/8882	0.648076	0.887567	0.887567	102190392/102177111	2
BP	GO:2000241	regulation of reproductive process	1/124	74/8882	0.648206	0.887567	0.887567	102191223	1
BP	GO:0071824	protein-DNA complex organization	1/124	74/8882	0.648206	0.887567	0.887567	102188944	1
BP	GO:0000725	recombinational repair	1/124	74/8882	0.648206	0.887567	0.887567	102173701	1
CC	GO:0042579	microbody	1/145	73/10230	0.648595	0.859388	0.823545	102177788	1
CC	GO:0005777	peroxisome	1/145	73/10230	0.648595	0.859388	0.823545	102177788	1
BP	GO:0045786	negative regulation of cell cycle	2/124	158/8882	0.651517	0.888236	0.888236	102175200/102185771	2
BP	GO:0061013	regulation of mRNA catabolic process	1/124	75/8882	0.653159	0.888236	0.888236	102187847	1
BP	GO:0051495	positive regulation of cytoskeleton organization	1/124	75/8882	0.653159	0.888236	0.888236	106503941	1
BP	GO:0032200	telomere organization	1/124	75/8882	0.653159	0.888236	0.888236	100860851	1
BP	GO:0017148	negative regulation of translation	1/124	75/8882	0.653159	0.888236	0.888236	102187847	1
BP	GO:0009411	response to UV	1/124	75/8882	0.653159	0.888236	0.888236	102185771	1
MF	GO:0052689	carboxylic ester hydrolase activity	1/133	74/9383	0.653747	0.835493	0.788094	102174762	1
BP	GO:0071826	protein-RNA complex organization	1/124	76/8882	0.658042	0.889454	0.889454	100860851	1
BP	GO:0060047	heart contraction	1/124	76/8882	0.658042	0.889454	0.889454	102177050	1
BP	GO:0031023	microtubule organizing center organization	1/124	76/8882	0.658042	0.889454	0.889454	102185771	1
BP	GO:0016482	cytosolic transport	1/124	76/8882	0.658042	0.889454	0.889454	102174644	1
BP	GO:0002833	positive regulation of response to biotic stimulus	1/124	76/8882	0.658042	0.889454	0.889454	100860851	1
BP	GO:0030029	actin filament-based process	4/124	320/8882	0.658524	0.889454	0.889454	102175943/102175451/102173139/106503941	4
CC	GO:0031968	organelle outer membrane	1/145	75/10230	0.658557	0.861816	0.825871	102189919	1
CC	GO:0019867	outer membrane	1/145	75/10230	0.658557	0.861816	0.825871	102189919	1
BP	GO:0072657	protein localization to membrane	3/124	242/8882	0.661674	0.890272	0.890272	102175451/102182841/100860851	3
BP	GO:0001558	regulation of cell growth	2/124	161/8882	0.661681	0.890272	0.890272	102187847/102170652	2
BP	GO:1904018	positive regulation of vasculature development	1/124	77/8882	0.662857	0.890272	0.890272	102178731	1
BP	GO:0051896	regulation of phosphatidylinositol 3-kinase/protein kinase B signal transduction	1/124	77/8882	0.662857	0.890272	0.890272	100860851	1
BP	GO:0045766	positive regulation of angiogenesis	1/124	77/8882	0.662857	0.890272	0.890272	102178731	1
MF	GO:0000977	RNA polymerase II transcription regulatory region sequence-specific DNA binding	5/133	395/9383	0.664627	0.836831	0.789355	108636288/102175665/102177064/102175131/102172824	5
BP	GO:1905475	regulation of protein localization to membrane	1/124	78/8882	0.667605	0.891783	0.891783	102182841	1
BP	GO:0050807	regulation of synapse organization	1/124	78/8882	0.667605	0.891783	0.891783	102169225	1
BP	GO:0050803	regulation of synapse structure or activity	1/124	78/8882	0.667605	0.891783	0.891783	102169225	1
BP	GO:0006898	receptor-mediated endocytosis	1/124	78/8882	0.667605	0.891783	0.891783	102182841	1
BP	GO:0006811	monoatomic ion transport	6/124	480/8882	0.667717	0.891783	0.891783	102186203/106502258/102177050/102174762/102183927/102187041	6
CC	GO:0099568	cytoplasmic region	1/145	77/10230	0.668239	0.863821	0.827793	102186815	1
MF	GO:0008528	G protein-coupled peptide receptor activity	1/133	77/9383	0.668378	0.836831	0.789355	106502258	1
MF	GO:0008514	organic anion transmembrane transporter activity	1/133	77/9383	0.668378	0.836831	0.789355	102186203	1
BP	GO:0007623	circadian rhythm	1/124	79/8882	0.672287	0.89684	0.89684	102175665	1
CC	GO:0098562	cytoplasmic side of membrane	1/145	78/10230	0.672977	0.864673	0.828609	102182841	1
BP	GO:0007017	microtubule-based process	5/124	405/8882	0.673475	0.89684	0.89684	102188944/102173701/102173139/102185771/102191113	5
BP	GO:0019216	regulation of lipid metabolic process	2/124	165/8882	0.674865	0.89684	0.89684	102190474/102171596	2
BP	GO:0051050	positive regulation of transport	4/124	327/8882	0.675231	0.89684	0.89684	106502258/102190692/102190474/102182841	4
BP	GO:0043549	regulation of kinase activity	3/124	247/8882	0.675259	0.89684	0.89684	102181288/102191276/100860851	3
BP	GO:0071897	DNA biosynthetic process	1/124	80/8882	0.676903	0.897028	0.897028	100860851	1
BP	GO:0006006	glucose metabolic process	1/124	80/8882	0.676903	0.897028	0.897028	102178731	1
MF	GO:0045182	translation regulator activity	1/133	79/9383	0.67779	0.841771	0.794015	102171864	1
MF	GO:0001653	peptide receptor activity	1/133	79/9383	0.67779	0.841771	0.794015	106502258	1
BP	GO:1901987	regulation of cell cycle phase transition	2/124	167/8882	0.6813	0.89706	0.89706	102175200/102185771	2
BP	GO:0071674	mononuclear cell migration	1/124	81/8882	0.681455	0.89706	0.89706	102175451	1
BP	GO:0017157	regulation of exocytosis	1/124	81/8882	0.681455	0.89706	0.89706	102180961	1
BP	GO:0015931	nucleobase-containing compound transport	1/124	81/8882	0.681455	0.89706	0.89706	102189858	1
BP	GO:0007411	axon guidance	1/124	81/8882	0.681455	0.89706	0.89706	102169225	1
BP	GO:0003015	heart process	1/124	81/8882	0.681455	0.89706	0.89706	102177050	1
BP	GO:0006281	DNA repair	3/124	250/8882	0.683218	0.89706	0.89706	102175200/102190392/102173701	3
BP	GO:0008015	blood circulation	2/124	168/8882	0.684479	0.89706	0.89706	102181288/102177050	2
BP	GO:0031329	regulation of cellular catabolic process	4/124	331/8882	0.684525	0.89706	0.89706	102187847/102188122/102174644/102186044	4
BP	GO:0097485	neuron projection guidance	1/124	82/8882	0.685943	0.89706	0.89706	102169225	1
BP	GO:0045216	cell-cell junction organization	1/124	82/8882	0.685943	0.89706	0.89706	102175451	1
BP	GO:0002440	production of molecular mediator of immune response	1/124	82/8882	0.685943	0.89706	0.89706	102190474	1
BP	GO:0098609	cell-cell adhesion	4/124	332/8882	0.68682	0.897224	0.897224	102175451/102169925/102180217/102169458	4
MF	GO:0016491	oxidoreductase activity	6/133	483/9383	0.687494	0.846992	0.79894	102177788/102190747/102172289/102179058/102181531/102173064	6
CC	GO:0005840	ribosome	2/145	167/10230	0.688964	0.877536	0.840935	102174645/102171864	2
BP	GO:0030509	BMP signaling pathway	1/124	83/8882	0.690368	0.89844	0.89844	102179086	1
BP	GO:0008154	actin polymerization or depolymerization	1/124	83/8882	0.690368	0.89844	0.89844	106503941	1
BP	GO:0006909	phagocytosis	1/124	83/8882	0.690368	0.89844	0.89844	102190474	1
BP	GO:0006979	response to oxidative stress	2/124	170/8882	0.69076	0.89844	0.89844	102190747/102191276	2
CC	GO:0005925	focal adhesion	1/145	82/10230	0.691266	0.877536	0.840935	102176777	1
BP	GO:0048839	inner ear development	1/124	84/8882	0.694732	0.900662	0.900662	102172413	1
BP	GO:0034249	negative regulation of amide metabolic process	1/124	84/8882	0.694732	0.900662	0.900662	102187847	1
BP	GO:0001505	regulation of neurotransmitter levels	1/124	84/8882	0.694732	0.900662	0.900662	102186203	1
CC	GO:0005882	intermediate filament	1/145	83/10230	0.695678	0.877879	0.841264	102182841	1
MF	GO:0019842	vitamin binding	1/133	83/9383	0.695825	0.847898	0.799795	102189750	1
BP	GO:0032446	protein modification by small protein conjugation	4/124	337/8882	0.698119	0.903297	0.903297	102169436/102190126/102186044/100860851	4
BP	GO:0045664	regulation of neuron differentiation	1/124	85/8882	0.699034	0.903297	0.903297	102181288	1
BP	GO:0006836	neurotransmitter transport	1/124	85/8882	0.699034	0.903297	0.903297	102186203	1
BP	GO:0006897	endocytosis	2/124	173/8882	0.69999	0.903555	0.903555	102175408/102182841	2
CC	GO:0030055	cell-substrate junction	1/145	84/10230	0.700026	0.87814	0.841514	102176777	1
MF	GO:0050839	cell adhesion molecule binding	1/133	84/9383	0.700175	0.847898	0.799795	102175451	1
MF	GO:0005267	potassium channel activity	1/133	84/9383	0.700175	0.847898	0.799795	102177050	1
MF	GO:0061629	RNA polymerase II-specific DNA-binding transcription factor binding	2/133	171/9383	0.701692	0.847898	0.799795	102188122/102175131	2
BP	GO:0120032	regulation of plasma membrane bounded cell projection assembly	1/124	86/8882	0.703276	0.903888	0.903888	106503941	1
BP	GO:0098742	cell-cell adhesion via plasma-membrane adhesion molecules	1/124	86/8882	0.703276	0.903888	0.903888	102169458	1
BP	GO:0060491	regulation of cell projection assembly	1/124	86/8882	0.703276	0.903888	0.903888	106503941	1
BP	GO:0051099	positive regulation of binding	1/124	86/8882	0.703276	0.903888	0.903888	102173139	1
CC	GO:0001650	fibrillar center	1/145	85/10230	0.704313	0.87832	0.841687	102172824	1
MF	GO:0008194	UDP-glycosyltransferase activity	1/133	85/9383	0.704464	0.847898	0.799795	102185180	1
MF	GO:0022836	gated channel activity	2/133	172/9383	0.704747	0.847898	0.799795	102175110/102183927	2
BP	GO:0030856	regulation of epithelial cell differentiation	1/124	87/8882	0.707459	0.907726	0.907726	102175451	1
BP	GO:0098657	import into cell	1/124	88/8882	0.711584	0.907726	0.907726	102186203	1
BP	GO:0071773	cellular response to BMP stimulus	1/124	88/8882	0.711584	0.907726	0.907726	102179086	1
BP	GO:0071772	response to BMP	1/124	88/8882	0.711584	0.907726	0.907726	102179086	1
BP	GO:0046942	carboxylic acid transport	1/124	88/8882	0.711584	0.907726	0.907726	102186203	1
BP	GO:0045055	regulated exocytosis	1/124	88/8882	0.711584	0.907726	0.907726	102180961	1
BP	GO:0043270	positive regulation of monoatomic ion transport	1/124	88/8882	0.711584	0.907726	0.907726	106502258	1
MF	GO:0042277	peptide binding	1/133	88/9383	0.716967	0.857425	0.808781	102182841	1
BP	GO:0003013	circulatory system process	2/124	179/8882	0.717771	0.914281	0.914281	102181288/102177050	2
BP	GO:0051098	regulation of binding	2/124	180/8882	0.720648	0.914281	0.914281	102182841/102173139	2
BP	GO:0030001	metal ion transport	3/124	265/8882	0.72086	0.914281	0.914281	106502258/102177050/102187041	3
BP	GO:0002009	morphogenesis of an epithelium	3/124	265/8882	0.72086	0.914281	0.914281	102183927/102172413/102185771	3
MF	GO:1901681	sulfur compound binding	1/133	89/9383	0.721016	0.857425	0.808781	102189750	1
MF	GO:0140030	modification-dependent protein binding	1/133	89/9383	0.721016	0.857425	0.808781	102180372	1
BP	GO:0060562	epithelial tube morphogenesis	2/124	181/8882	0.7235	0.914281	0.914281	102183927/102172413	2
BP	GO:0070482	response to oxygen levels	1/124	91/8882	0.723615	0.914281	0.914281	102190747	1
BP	GO:0048754	branching morphogenesis of an epithelial tube	1/124	91/8882	0.723615	0.914281	0.914281	102183927	1
BP	GO:0032409	regulation of transporter activity	1/124	91/8882	0.723615	0.914281	0.914281	102190474	1
BP	GO:0007626	locomotory behavior	1/124	91/8882	0.723615	0.914281	0.914281	102181217	1
BP	GO:2001233	regulation of apoptotic signaling pathway	2/124	182/8882	0.726328	0.916739	0.916739	102181217/100860799	2
BP	GO:0016072	rRNA metabolic process	1/124	92/8882	0.727513	0.917266	0.917266	102187847	1
MF	GO:0048018	receptor ligand activity	3/133	264/9383	0.72779	0.862151	0.813239	102180550/108638107/100860766	3
BP	GO:0072594	establishment of protein localization to organelle	2/124	183/8882	0.729132	0.918234	0.918234	102189919/100860851	2
BP	GO:0048514	blood vessel morphogenesis	3/124	269/8882	0.730298	0.918234	0.918234	102169225/102178731/102183927	3
BP	GO:0045088	regulation of innate immune response	1/124	93/8882	0.731357	0.918234	0.918234	100860851	1
BP	GO:0042445	hormone metabolic process	1/124	93/8882	0.731357	0.918234	0.918234	102179058	1
BP	GO:0051130	positive regulation of cellular component organization	5/124	435/8882	0.733271	0.91967	0.91967	102169225/102190692/102182841/106503941/100860851	5
BP	GO:0043393	regulation of protein binding	1/124	94/8882	0.735147	0.92009	0.92009	102182841	1
BP	GO:0019932	second-messenger-mediated signaling	1/124	94/8882	0.735147	0.92009	0.92009	102177050	1
CC	GO:0005802	trans-Golgi network	1/145	93/10230	0.73649	0.913075	0.874992	102172413	1
BP	GO:0044843	cell cycle G1/S phase transition	1/124	95/8882	0.738884	0.921868	0.921868	102190390	1
BP	GO:0043491	phosphatidylinositol 3-kinase/protein kinase B signal transduction	1/124	95/8882	0.738884	0.921868	0.921868	100860851	1
BP	GO:0035264	multicellular organism growth	1/124	95/8882	0.738884	0.921868	0.921868	102183927	1
MF	GO:0030546	signaling receptor activator activity	3/133	269/9383	0.739477	0.87264	0.823133	102180550/108638107/100860766	3
BP	GO:0060537	muscle tissue development	2/124	187/8882	0.740106	0.922428	0.922428	102169225/102185464	2
BP	GO:0006402	mRNA catabolic process	1/124	96/8882	0.742569	0.924533	0.924533	102187847	1
BP	GO:0051962	positive regulation of nervous system development	1/124	97/8882	0.746202	0.925216	0.925216	102169225	1
BP	GO:0015849	organic acid transport	1/124	97/8882	0.746202	0.925216	0.925216	102186203	1
BP	GO:0007219	Notch signaling pathway	1/124	97/8882	0.746202	0.925216	0.925216	102189202	1
BP	GO:0051668	localization within membrane	3/124	276/8882	0.746217	0.925216	0.925216	102175451/102182841/100860851	3
MF	GO:0008134	transcription factor binding	3/133	272/9383	0.746299	0.87575	0.826066	102188122/102175131/102175448	3
CC	GO:0031461	cullin-RING ubiquitin ligase complex	1/145	96/10230	0.747637	0.914811	0.876656	102173044	1
CC	GO:0016323	basolateral plasma membrane	1/145	96/10230	0.747637	0.914811	0.876656	102174848	1
MF	GO:0015079	potassium ion transmembrane transporter activity	1/133	96/9383	0.747799	0.87575	0.826066	102177050	1
BP	GO:0043086	negative regulation of catalytic activity	2/124	190/8882	0.748088	0.926574	0.926574	102190474/102175451	2
BP	GO:0015711	organic anion transport	1/124	98/8882	0.749785	0.927713	0.927713	102186203	1
BP	GO:0019953	sexual reproduction	3/124	278/8882	0.750627	0.927794	0.927794	102191223/102183927/102172413	3
CC	GO:0005938	cell cortex	1/145	97/10230	0.751248	0.914811	0.876656	102175943	1
BP	GO:0022411	cellular component disassembly	2/124	192/8882	0.753293	0.928236	0.928236	102169436/102173139	2
BP	GO:0007178	transmembrane receptor protein serine/threonine kinase signaling pathway	2/124	192/8882	0.753293	0.928236	0.928236	102179086/102190273	2
BP	GO:0071375	cellular response to peptide hormone stimulus	1/124	99/8882	0.753317	0.928236	0.928236	102174762	1
CC	GO:0000139	Golgi membrane	2/145	190/10230	0.755151	0.914811	0.876656	102191287/102185180	2
BP	GO:0010038	response to metal ion	1/124	100/8882	0.7568	0.930606	0.930606	102183927	1
BP	GO:0007033	vacuole organization	1/124	100/8882	0.7568	0.930606	0.930606	102174644	1
BP	GO:0016197	endosomal transport	1/124	101/8882	0.760234	0.931319	0.931319	102174644	1
BP	GO:0090066	regulation of anatomical structure size	2/124	195/8882	0.760928	0.931319	0.931319	102181288/106503941	2
BP	GO:0009150	purine ribonucleotide metabolic process	2/124	195/8882	0.760928	0.931319	0.931319	102178731/102181829	2
BP	GO:0097190	apoptotic signaling pathway	3/124	283/8882	0.761387	0.931319	0.931319	102181217/102191276/100860799	3
BP	GO:0051345	positive regulation of hydrolase activity	2/124	196/8882	0.763428	0.931319	0.931319	102177343/102175451	2
BP	GO:0007346	regulation of mitotic cell cycle	2/124	196/8882	0.763428	0.931319	0.931319	102175200/102185771	2
BP	GO:1901617	organic hydroxy compound biosynthetic process	1/124	102/8882	0.763619	0.931319	0.931319	102179058	1
BP	GO:0000209	protein polyubiquitination	1/124	102/8882	0.763619	0.931319	0.931319	102190126	1
BP	GO:0043408	regulation of MAPK cascade	3/124	285/8882	0.765585	0.932533	0.932533	102169225/102181288/102191276	3
BP	GO:0043583	ear development	1/124	103/8882	0.766958	0.932533	0.932533	102172413	1
BP	GO:0006575	cellular modified amino acid metabolic process	1/124	103/8882	0.766958	0.932533	0.932533	102191223	1
MF	GO:0030545	signaling receptor regulator activity	3/133	282/9383	0.768024	0.89009	0.839593	102180550/108638107/100860766	3
BP	GO:0051301	cell division	2/124	198/8882	0.76836	0.932577	0.932577	102173139/102177111	2
BP	GO:0051726	regulation of cell cycle	5/124	455/8882	0.768556	0.932577	0.932577	102175200/102188944/102172824/102186815/102185771	5
MF	GO:0019887	protein kinase regulator activity	1/133	102/9383	0.768714	0.89009	0.839593	102190390	1
MF	GO:0005244	voltage-gated monoatomic ion channel activity	1/133	102/9383	0.768714	0.89009	0.839593	102183927	1
BP	GO:0042327	positive regulation of phosphorylation	3/124	287/8882	0.769725	0.933047	0.933047	102181288/102191276/100860851	3
CC	GO:0030141	secretory granule	1/145	103/10230	0.771861	0.921842	0.883394	102180961	1
BP	GO:0097191	extrinsic apoptotic signaling pathway	1/124	105/8882	0.773495	0.933911	0.933911	102181217	1
BP	GO:0030036	actin cytoskeleton organization	3/124	289/8882	0.773805	0.933911	0.933911	102175451/102173139/106503941	3
MF	GO:0022832	voltage-gated channel activity	1/133	104/9383	0.775296	0.894349	0.84361	102183927	1
BP	GO:0098916	anterograde trans-synaptic signaling	2/124	201/8882	0.775592	0.933911	0.933911	102169225/102185771	2
BP	GO:0007268	chemical synaptic transmission	2/124	201/8882	0.775592	0.933911	0.933911	102169225/102185771	2
BP	GO:0001819	positive regulation of cytokine production	2/124	201/8882	0.775592	0.933911	0.933911	102190474/100860851	2
BP	GO:0090150	establishment of protein localization to membrane	1/124	106/8882	0.776695	0.933911	0.933911	100860851	1
BP	GO:0032984	protein-containing complex disassembly	1/124	106/8882	0.776695	0.933911	0.933911	102173139	1
BP	GO:0021537	telencephalon development	1/124	106/8882	0.776695	0.933911	0.933911	102171596	1
BP	GO:0006163	purine nucleotide metabolic process	2/124	202/8882	0.777959	0.93449	0.93449	102178731/102181829	2
CC	GO:0097060	synaptic membrane	1/145	105/10230	0.778348	0.921842	0.883394	102186203	1
CC	GO:0036464	cytoplasmic ribonucleoprotein granule	1/145	105/10230	0.778348	0.921842	0.883394	102186815	1
BP	GO:0048511	rhythmic process	1/124	107/8882	0.77985	0.935243	0.935243	102175665	1
BP	GO:0099537	trans-synaptic signaling	2/124	204/8882	0.782628	0.935243	0.935243	102169225/102185771	2
BP	GO:0033044	regulation of chromosome organization	1/124	108/8882	0.782961	0.935243	0.935243	102188944	1
BP	GO:0019318	hexose metabolic process	1/124	108/8882	0.782961	0.935243	0.935243	102178731	1
BP	GO:0007281	germ cell development	1/124	108/8882	0.782961	0.935243	0.935243	102172413	1
MF	GO:0000976	transcription cis-regulatory region binding	5/133	458/9383	0.784373	0.895481	0.844678	108636288/102175665/102177064/102175131/102172824	5
MF	GO:0001067	transcription regulatory region nucleic acid binding	5/133	459/9383	0.785975	0.895481	0.844678	108636288/102175665/102177064/102175131/102172824	5
BP	GO:0061138	morphogenesis of a branching epithelium	1/124	109/8882	0.786028	0.935243	0.935243	102183927	1
BP	GO:0031330	negative regulation of cellular catabolic process	1/124	109/8882	0.786028	0.935243	0.935243	102174644	1
BP	GO:0032880	regulation of protein localization	4/124	382/8882	0.786871	0.935243	0.935243	102190692/102182841/102186815/100860851	4
BP	GO:0009259	ribonucleotide metabolic process	2/124	206/8882	0.787211	0.935243	0.935243	102178731/102181829	2
BP	GO:0010564	regulation of cell cycle process	3/124	296/8882	0.787627	0.935243	0.935243	102175200/102188944/102185771	3
MF	GO:0004252	serine-type endopeptidase activity	1/133	108/9383	0.787907	0.895481	0.844678	102179086	1
MF	GO:0001664	G protein-coupled receptor binding	1/133	108/9383	0.787907	0.895481	0.844678	102181288	1
BP	GO:0060348	bone development	1/124	110/8882	0.789053	0.935243	0.935243	100861211	1
BP	GO:0051216	cartilage development	1/124	110/8882	0.789053	0.935243	0.935243	100861211	1
CC	GO:0016607	nuclear speck	2/145	204/10230	0.789244	0.929554	0.890785	102176281/102186815	2
BP	GO:0043410	positive regulation of MAPK cascade	2/124	207/8882	0.789471	0.935243	0.935243	102181288/102191276	2
BP	GO:0019637	organophosphate metabolic process	5/124	468/8882	0.789552	0.935243	0.935243	102178731/102190474/102182090/102181829/102171596	5
BP	GO:0019693	ribose phosphate metabolic process	2/124	208/8882	0.79171	0.936326	0.936326	102178731/102181829	2
BP	GO:0010720	positive regulation of cell development	1/124	111/8882	0.792035	0.936326	0.936326	102175451	1
BP	GO:0048589	developmental growth	3/124	299/8882	0.793336	0.936409	0.936409	102170652/102183927/100860851	3
BP	GO:0002253	activation of immune response	1/124	112/8882	0.794975	0.936409	0.936409	100860851	1
BP	GO:0030855	epithelial cell differentiation	3/124	300/8882	0.79521	0.936409	0.936409	102185913/102175451/102183927	3
BP	GO:0099536	synaptic signaling	2/124	210/8882	0.796126	0.936409	0.936409	102169225/102185771	2
BP	GO:0051223	regulation of protein transport	2/124	210/8882	0.796126	0.936409	0.936409	102190692/102186815	2
MF	GO:0019207	kinase regulator activity	1/133	112/9383	0.799815	0.898769	0.847779	102190390	1
BP	GO:0007417	central nervous system development	4/124	390/8882	0.800278	0.936409	0.936409	102169225/102169436/102171596/100860851	4
BP	GO:1903530	regulation of secretion by cell	2/124	212/8882	0.80046	0.936409	0.936409	102170652/102180961	2
BP	GO:0072521	purine-containing compound metabolic process	2/124	212/8882	0.80046	0.936409	0.936409	102178731/102181829	2
BP	GO:0051222	positive regulation of protein transport	1/124	114/8882	0.800732	0.936409	0.936409	102190692	1
BP	GO:0030336	negative regulation of cell migration	1/124	114/8882	0.800732	0.936409	0.936409	102183927	1
BP	GO:0001763	morphogenesis of a branching structure	1/124	114/8882	0.800732	0.936409	0.936409	102183927	1
CC	GO:0035770	ribonucleoprotein granule	1/145	113/10230	0.802513	0.930194	0.891397	102186815	1
MF	GO:0033218	amide binding	1/133	113/9383	0.802687	0.898769	0.847779	102182841	1
MF	GO:0008017	microtubule binding	1/133	113/9383	0.802687	0.898769	0.847779	102191113	1
MF	GO:0019787	ubiquitin-like protein transferase activity	2/133	210/9383	0.802839	0.898769	0.847779	102169436/102190126	2
BP	GO:0005996	monosaccharide metabolic process	1/124	115/8882	0.80355	0.938359	0.938359	102178731	1
BP	GO:0071417	cellular response to organonitrogen compound	2/124	214/8882	0.804712	0.938359	0.938359	102177050/102174762	2
MF	GO:0030674	protein-macromolecule adaptor activity	1/133	114/9383	0.805518	0.898769	0.847779	102182841	1
BP	GO:1903311	regulation of mRNA metabolic process	1/124	116/8882	0.806329	0.938359	0.938359	102187847	1
BP	GO:1901653	cellular response to peptide	1/124	116/8882	0.806329	0.938359	0.938359	102174762	1
BP	GO:0034599	cellular response to oxidative stress	1/124	116/8882	0.806329	0.938359	0.938359	102191276	1
BP	GO:0070848	response to growth factor	3/124	307/8882	0.807943	0.939323	0.939323	102179086/102190273/102175448	3
MF	GO:0030246	carbohydrate binding	1/133	115/9383	0.808308	0.898769	0.847779	102185180	1
CC	GO:0031965	nuclear membrane	1/145	116/10230	0.810884	0.930194	0.891397	102177050	1
CC	GO:0016324	apical plasma membrane	1/145	116/10230	0.810884	0.930194	0.891397	102172556	1
BP	GO:0022409	positive regulation of cell-cell adhesion	1/124	118/8882	0.811769	0.940643	0.940643	102175451	1
BP	GO:0006401	RNA catabolic process	1/124	118/8882	0.811769	0.940643	0.940643	102187847	1
BP	GO:0016567	protein ubiquitination	3/124	310/8882	0.813195	0.940643	0.940643	102190126/102186044/100860851	3
BP	GO:0001568	blood vessel development	3/124	310/8882	0.813195	0.940643	0.940643	102169225/102178731/102183927	3
BP	GO:1901293	nucleoside phosphate biosynthetic process	1/124	119/8882	0.814433	0.940643	0.940643	102181829	1
BP	GO:0001818	negative regulation of cytokine production	1/124	119/8882	0.814433	0.940643	0.940643	102190474	1
CC	GO:0005764	lysosome	2/145	216/10230	0.815092	0.930194	0.891397	102175754/102180772	2
CC	GO:0000323	lytic vacuole	2/145	216/10230	0.815092	0.930194	0.891397	102175754/102180772	2
BP	GO:0098542	defense response to other organism	4/124	400/8882	0.816084	0.940643	0.940643	102173377/108636404/102171064/100860851	4
CC	GO:0000793	condensed chromosome	1/145	118/10230	0.816268	0.930194	0.891397	102177111	1
BP	GO:2000146	negative regulation of cell motility	1/124	120/8882	0.817058	0.940643	0.940643	102183927	1
BP	GO:0048729	tissue morphogenesis	3/124	313/8882	0.818326	0.940643	0.940643	102183927/102172413/102185771	3
BP	GO:0045859	regulation of protein kinase activity	2/124	221/8882	0.818973	0.940643	0.940643	102181288/100860851	2
BP	GO:0060326	cell chemotaxis	1/124	121/8882	0.819647	0.940643	0.940643	102169225	1
BP	GO:0031349	positive regulation of defense response	1/124	121/8882	0.819647	0.940643	0.940643	100860851	1
BP	GO:0018193	peptidyl-amino acid modification	5/124	489/8882	0.820342	0.940643	0.940643	102188944/102190474/102186815/102185771/100860851	5
BP	GO:0035239	tube morphogenesis	4/124	403/8882	0.820623	0.940643	0.940643	102169225/102178731/102183927/102172413	4
BP	GO:1901615	organic hydroxy compound metabolic process	2/124	222/8882	0.820933	0.940643	0.940643	102190474/102179058	2
MF	GO:0000978	RNA polymerase II cis-regulatory region sequence-specific DNA binding	3/133	310/9383	0.82094	0.909531	0.857931	102175665/102177064/102172824	3
CC	GO:0030133	transport vesicle	1/145	120/10230	0.821499	0.930194	0.891397	102190692	1
BP	GO:0045765	regulation of angiogenesis	1/124	122/8882	0.8222	0.940643	0.940643	102178731	1
BP	GO:0045937	positive regulation of phosphate metabolic process	3/124	316/8882	0.823339	0.940643	0.940643	102181288/102191276/100860851	3
BP	GO:0010562	positive regulation of phosphorus metabolic process	3/124	316/8882	0.823339	0.940643	0.940643	102181288/102191276/100860851	3
BP	GO:0051276	chromosome organization	2/124	224/8882	0.824797	0.940643	0.940643	102188944/100860851	2
BP	GO:0001817	regulation of cytokine production	3/124	317/8882	0.824984	0.940643	0.940643	102190474/102175451/100860851	3
MF	GO:0005085	guanyl-nucleotide exchange factor activity	1/133	122/9383	0.826761	0.912696	0.860916	102186655	1
BP	GO:1901342	regulation of vasculature development	1/124	124/8882	0.827198	0.940643	0.940643	102178731	1
BP	GO:0070372	regulation of ERK1 and ERK2 cascade	1/124	124/8882	0.827198	0.940643	0.940643	102169225	1
BP	GO:0040013	negative regulation of locomotion	1/124	124/8882	0.827198	0.940643	0.940643	102183927	1
BP	GO:0006974	DNA damage response	4/124	409/8882	0.829429	0.941223	0.941223	102175200/102190392/102173701/102185771	4
BP	GO:0042391	regulation of membrane potential	1/124	125/8882	0.829645	0.941223	0.941223	102186203	1
BP	GO:0070201	regulation of establishment of protein localization	2/124	227/8882	0.830454	0.941223	0.941223	102190692/102186815	2
BP	GO:0001775	cell activation	4/124	410/8882	0.830862	0.941223	0.941223	102169225/102181288/106502258/102175451	4
CC	GO:0005789	endoplasmic reticulum membrane	4/145	405/10230	0.831619	0.930194	0.891397	102189750/102182090/102179058/102180217	4
MF	GO:0061630	ubiquitin protein ligase activity	1/133	124/9383	0.831701	0.914871	0.862968	102190126	1
CC	GO:1990904	ribonucleoprotein complex	3/145	317/10230	0.832041	0.930194	0.891397	102174645/102189858/102171864	3
BP	GO:0043434	response to peptide hormone	1/124	126/8882	0.832057	0.941684	0.941684	102174762	1
BP	GO:0001816	cytokine production	3/124	322/8882	0.833014	0.941874	0.941874	102190474/102175451/100860851	3
BP	GO:1904951	positive regulation of establishment of protein localization	1/124	127/8882	0.834435	0.942239	0.942239	102190692	1
BP	GO:0007276	gamete generation	2/124	230/8882	0.835947	0.942239	0.942239	102191223/102172413	2
BP	GO:0001944	vasculature development	3/124	324/8882	0.836138	0.942239	0.942239	102169225/102178731/102183927	3
BP	GO:1902533	positive regulation of intracellular signal transduction	4/124	414/8882	0.836494	0.942239	0.942239	102181288/102175451/102191276/100860851	4
CC	GO:0098827	endoplasmic reticulum subcompartment	4/145	410/10230	0.838679	0.930194	0.891397	102189750/102182090/102179058/102180217	4
BP	GO:0006812	monoatomic cation transport	3/124	326/8882	0.839212	0.94441	0.94441	106502258/102177050/102187041	3
BP	GO:0051046	regulation of secretion	2/124	233/8882	0.84128	0.945059	0.945059	102170652/102180961	2
BP	GO:0048705	skeletal system morphogenesis	1/124	130/8882	0.841372	0.945059	0.945059	100861211	1
CC	GO:0042175	nuclear outer membrane-endoplasmic reticulum membrane network	4/145	413/10230	0.842796	0.930194	0.891397	102189750/102182090/102179058/102180217	4
BP	GO:0045087	innate immune response	2/124	234/8882	0.843023	0.945556	0.945556	102171064/100860851	2
MF	GO:0061659	ubiquitin-like protein ligase activity	1/133	129/9383	0.843449	0.91619	0.864212	102190126	1
BP	GO:0061919	process utilizing autophagic mechanism	2/124	235/8882	0.844749	0.945556	0.945556	102169436/102174644	2
BP	GO:0006914	autophagy	2/124	235/8882	0.844749	0.945556	0.945556	102169436/102174644	2
MF	GO:0140297	DNA-binding transcription factor binding	2/133	232/9383	0.84547	0.91619	0.864212	102188122/102175131	2
MF	GO:0008168	methyltransferase activity	1/133	130/9383	0.845699	0.91619	0.864212	102179654	1
BP	GO:0098813	nuclear chromosome segregation	1/124	132/8882	0.845835	0.945556	0.945556	102177111	1
BP	GO:0040007	growth	4/124	421/8882	0.845978	0.945556	0.945556	102187847/102170652/102183927/100860851	4
MF	GO:0016887	ATP hydrolysis activity	1/133	131/9383	0.847917	0.91619	0.864212	100860851	1
BP	GO:0070371	ERK1 and ERK2 cascade	1/124	133/8882	0.84802	0.945556	0.945556	102169225	1
BP	GO:0006260	DNA replication	1/124	133/8882	0.84802	0.945556	0.945556	102190390	1
BP	GO:1901699	cellular response to nitrogen compound	2/124	237/8882	0.848149	0.945556	0.945556	102177050/102174762	2
MF	GO:0000987	cis-regulatory region sequence-specific DNA binding	3/133	329/9383	0.850748	0.91619	0.864212	102175665/102177064/102172824	3
BP	GO:0010243	response to organonitrogen compound	3/124	334/8882	0.851019	0.947176	0.947176	102177050/102174762/102190126	3
BP	GO:0060341	regulation of cellular localization	4/124	425/8882	0.851189	0.947176	0.947176	102190692/102182841/102186815/100860851	4
CC	GO:0098857	membrane microdomain	1/145	134/10230	0.854203	0.930194	0.891397	102169225	1
CC	GO:0045121	membrane raft	1/145	134/10230	0.854203	0.930194	0.891397	102169225	1
BP	GO:0019752	carboxylic acid metabolic process	4/124	429/8882	0.856252	0.951134	0.951134	102177788/102189750/102178731/102191223	4
CC	GO:0031012	extracellular matrix	1/145	135/10230	0.856297	0.930194	0.891397	102176609	1
CC	GO:0030312	external encapsulating structure	1/145	135/10230	0.856297	0.930194	0.891397	102176609	1
BP	GO:0048638	regulation of developmental growth	1/124	137/8882	0.856456	0.951134	0.951134	102170652	1
BP	GO:0050808	synapse organization	1/124	138/8882	0.858491	0.951134	0.951134	102169225	1
BP	GO:0010506	regulation of autophagy	1/124	138/8882	0.858491	0.951134	0.951134	102174644	1
BP	GO:0007167	enzyme-linked receptor protein signaling pathway	4/124	431/8882	0.858729	0.951134	0.951134	102179086/102174556/102190273/102173139	4
BP	GO:0071496	cellular response to external stimulus	1/124	140/8882	0.862477	0.9544	0.9544	102175451	1
MF	GO:0060090	molecular adaptor activity	1/133	138/9383	0.86258	0.921397	0.869123	102182841	1
CC	GO:0043235	receptor complex	1/145	139/10230	0.864378	0.930194	0.891397	102189202	1
CC	GO:0000151	ubiquitin ligase complex	1/145	139/10230	0.864378	0.930194	0.891397	102173044	1
BP	GO:0030162	regulation of proteolysis	2/124	248/8882	0.865678	0.956913	0.956913	102188122/102186044	2
BP	GO:0060271	cilium assembly	1/124	142/8882	0.866351	0.956913	0.956913	102188122	1
BP	GO:0043436	oxoacid metabolic process	4/124	439/8882	0.86828	0.95753	0.95753	102177788/102189750/102178731/102191223	4
BP	GO:0034330	cell junction organization	2/124	250/8882	0.86866	0.95753	0.95753	102169225/102175451	2
BP	GO:0061448	connective tissue development	1/124	144/8882	0.870116	0.95753	0.95753	100861211	1
BP	GO:0032535	regulation of cellular component size	1/124	145/8882	0.871959	0.95753	0.95753	106503941	1
BP	GO:0002697	regulation of immune effector process	1/124	145/8882	0.871959	0.95753	0.95753	102190474	1
BP	GO:0006082	organic acid metabolic process	4/124	443/8882	0.872847	0.95753	0.95753	102177788/102189750/102178731/102191223	4
BP	GO:0072001	renal system development	1/124	146/8882	0.873777	0.95753	0.95753	102172413	1
BP	GO:0002831	regulation of response to biotic stimulus	1/124	147/8882	0.875568	0.95753	0.95753	100860851	1
CC	GO:0032993	protein-DNA complex	1/145	145/10230	0.875662	0.937577	0.898472	102175131	1
BP	GO:0007169	transmembrane receptor protein tyrosine kinase signaling pathway	2/124	255/8882	0.875854	0.95753	0.95753	102174556/102173139	2
BP	GO:0007610	behavior	2/124	256/8882	0.877249	0.95753	0.95753	102181217/102185771	2
BP	GO:0044092	negative regulation of molecular function	3/124	354/8882	0.877315	0.95753	0.95753	102190474/102175451/102173139	3
BP	GO:1901652	response to peptide	1/124	148/8882	0.877335	0.95753	0.95753	102174762	1
BP	GO:0097193	intrinsic apoptotic signaling pathway	1/124	148/8882	0.877335	0.95753	0.95753	102191276	1
CC	GO:0031252	cell leading edge	1/145	148/10230	0.880948	0.937935	0.898815	102180772	1
BP	GO:0051169	nuclear transport	1/124	151/8882	0.882486	0.961394	0.961394	102186815	1
BP	GO:0006913	nucleocytoplasmic transport	1/124	151/8882	0.882486	0.961394	0.961394	102186815	1
MF	GO:0001216	DNA-binding transcription activator activity	2/133	257/9383	0.8837	0.936199	0.883086	102177064/102172824	2
BP	GO:0048609	multicellular organismal reproductive process	2/124	261/8882	0.88401	0.962177	0.962177	102191223/102172413	2
MF	GO:0016746	acyltransferase activity	1/133	150/9383	0.884526	0.936199	0.883086	102171596	1
BP	GO:0009117	nucleotide metabolic process	2/124	262/8882	0.885321	0.962371	0.962371	102178731/102181829	2
BP	GO:0140694	non-membrane-bounded organelle assembly	1/124	153/8882	0.8858	0.962371	0.962371	102188944	1
BP	GO:0051960	regulation of nervous system development	1/124	154/8882	0.887423	0.963257	0.963257	102169225	1
BP	GO:0070925	organelle assembly	3/124	364/8882	0.888869	0.963404	0.963404	102188122/102188944/102174644	3
BP	GO:0006753	nucleoside phosphate metabolic process	2/124	265/8882	0.889172	0.963404	0.963404	102178731/102181829	2
CC	GO:0099503	secretory vesicle	1/145	153/10230	0.889268	0.937935	0.898815	102180961	1
CC	GO:0098687	chromosomal region	1/145	153/10230	0.889268	0.937935	0.898815	102177111	1
BP	GO:0050900	leukocyte migration	1/124	156/8882	0.890599	0.964075	0.964075	102175451	1
BP	GO:0044782	cilium organization	1/124	158/8882	0.893686	0.966541	0.966541	102188122	1
CC	GO:0005929	cilium	2/145	266/10230	0.894896	0.939197	0.900025	102188122/102178731	2
BP	GO:0010035	response to inorganic substance	1/124	159/8882	0.895197	0.966565	0.966565	102183927	1
BP	GO:0040008	regulation of growth	2/124	270/8882	0.895327	0.966565	0.966565	102187847/102170652	2
BP	GO:0001934	positive regulation of protein phosphorylation	2/124	271/8882	0.89652	0.966978	0.966978	102181288/100860851	2
BP	GO:1901698	response to nitrogen compound	3/124	372/8882	0.897408	0.966996	0.966996	102177050/102174762/102190126	3
BP	GO:0007159	leukocyte cell-cell adhesion	1/124	161/8882	0.898156	0.966996	0.966996	102175451	1
BP	GO:0006790	sulfur compound metabolic process	1/124	162/8882	0.899604	0.967682	0.967682	102191223	1
BP	GO:0007420	brain development	2/124	275/8882	0.901166	0.96849	0.96849	102169436/102171596	2
BP	GO:0009887	animal organ morphogenesis	4/124	473/8882	0.902977	0.969163	0.969163	102169225/102177064/100861211/102181531	4
BP	GO:0032504	multicellular organism reproduction	2/124	277/8882	0.903416	0.969163	0.969163	102191223/102172413	2
BP	GO:0034655	nucleobase-containing compound catabolic process	1/124	166/8882	0.905195	0.96933	0.96933	102187847	1
BP	GO:0002683	negative regulation of immune system process	1/124	166/8882	0.905195	0.96933	0.96933	102190474	1
BP	GO:0061061	muscle structure development	2/124	281/8882	0.907775	0.970457	0.970457	102169225/102185464	2
BP	GO:0001655	urogenital system development	1/124	168/8882	0.907873	0.970457	0.970457	102172413	1
MF	GO:0005261	monoatomic cation channel activity	1/133	167/9383	0.909787	0.959639	0.905196	102177050	1
BP	GO:0030900	forebrain development	1/124	170/8882	0.910477	0.97237	0.97237	102171596	1
CC	GO:0099513	polymeric cytoskeletal fiber	2/145	283/10230	0.913804	0.950058	0.910432	102175943/102182841	2
BP	GO:0055086	nucleobase-containing small molecule metabolic process	2/124	289/8882	0.91595	0.97734	0.97734	102178731/102181829	2
BP	GO:0033365	protein localization to organelle	3/124	394/8882	0.917954	0.977731	0.977731	102190692/102189919/100860851	3
BP	GO:0031401	positive regulation of protein modification process	3/124	394/8882	0.917954	0.977731	0.977731	102181288/102186044/100860851	3
BP	GO:0022613	ribonucleoprotein complex biogenesis	1/124	177/8882	0.919027	0.978002	0.978002	100860851	1
BP	GO:0043066	negative regulation of apoptotic process	3/124	397/8882	0.920448	0.978051	0.978051	102170373/102181217/100860799	3
CC	GO:0098552	side of membrane	1/145	176/10230	0.920688	0.950058	0.910432	102182841	1
BP	GO:0000122	negative regulation of transcription by RNA polymerase II	2/124	294/8882	0.920711	0.978051	0.978051	102177064/102185464	2
CC	GO:0005635	nuclear envelope	1/145	177/10230	0.921832	0.950058	0.910432	102177050	1
BP	GO:0071363	cellular response to growth factor stimulus	2/124	297/8882	0.923446	0.979872	0.979872	102179086/102190273	2
BP	GO:0046700	heterocycle catabolic process	1/124	182/8882	0.924634	0.979872	0.979872	102187847	1
BP	GO:0044270	cellular nitrogen compound catabolic process	1/124	183/8882	0.925708	0.979872	0.979872	102187847	1
BP	GO:0018205	peptidyl-lysine modification	1/124	183/8882	0.925708	0.979872	0.979872	102188944	1
CC	GO:0005819	spindle	1/145	181/10230	0.926246	0.950058	0.910432	102173701	1
CC	GO:0005615	extracellular space	4/145	498/10230	0.92765	0.950058	0.910432	102176281/102190474/102169925/102170373	4
BP	GO:0022407	regulation of cell-cell adhesion	1/124	185/8882	0.927811	0.98044	0.98044	102175451	1
BP	GO:0006396	RNA processing	3/124	408/8882	0.929017	0.98044	0.98044	102187847/102173364/102189858	3
BP	GO:0016071	mRNA metabolic process	2/124	305/8882	0.930314	0.98044	0.98044	102187847/102189858	2
BP	GO:0060322	head development	2/124	306/8882	0.931131	0.98044	0.98044	102169436/102171596	2
BP	GO:0060284	regulation of cell development	1/124	189/8882	0.931841	0.98044	0.98044	102175451	1
BP	GO:0019439	aromatic compound catabolic process	1/124	189/8882	0.931841	0.98044	0.98044	102187847	1
BP	GO:0043069	negative regulation of programmed cell death	3/124	413/8882	0.932627	0.98044	0.98044	102170373/102181217/100860799	3
BP	GO:0071407	cellular response to organic cyclic compound	1/124	190/8882	0.932814	0.98044	0.98044	102177050	1
BP	GO:0032103	positive regulation of response to external stimulus	1/124	192/8882	0.934717	0.980714	0.980714	100860851	1
BP	GO:0006397	mRNA processing	1/124	192/8882	0.934717	0.980714	0.980714	102189858	1
BP	GO:0051241	negative regulation of multicellular organismal process	3/124	418/8882	0.93607	0.981271	0.981271	102190474/102191223/102181232	3
BP	GO:0032940	secretion by cell	2/124	315/8882	0.938088	0.981952	0.981952	102170652/102180961	2
BP	GO:0045785	positive regulation of cell adhesion	1/124	196/8882	0.938365	0.981952	0.981952	102175451	1
BP	GO:1903829	positive regulation of protein localization	1/124	197/8882	0.939245	0.982012	0.982012	102190692	1
CC	GO:1990234	transferase complex	3/145	419/10230	0.940259	0.956292	0.916407	102190390/102175131/102173044	3
BP	GO:0050778	positive regulation of immune response	1/124	201/8882	0.942641	0.984701	0.984701	100860851	1
CC	GO:0016604	nuclear body	3/145	423/10230	0.94276	0.956292	0.916407	102175200/102176281/102186815	3
MF	GO:0004842	ubiquitin-protein transferase activity	1/133	200/9383	0.944209	0.985818	0.92989	102190126	1
MF	GO:0003924	GTPase activity	1/133	200/9383	0.944209	0.985818	0.92989	102182392	1
BP	GO:1901361	organic cyclic compound catabolic process	1/124	203/8882	0.944268	0.985539	0.985539	102187847	1
BP	GO:0032870	cellular response to hormone stimulus	1/124	206/8882	0.946623	0.987134	0.987134	102174762	1
CC	GO:0000785	chromatin	2/145	329/10230	0.950262	0.959312	0.919301	102190392/102190273	2
BP	GO:0050673	epithelial cell proliferation	1/124	212/8882	0.951041	0.990839	0.990839	102172413	1
BP	GO:0140352	export from cell	2/124	336/8882	0.951836	0.990839	0.990839	102170652/102180961	2
MF	GO:0042578	phosphoric ester hydrolase activity	1/133	211/9383	0.952485	0.98785	0.931806	102180505	1
MF	GO:0017111	ribonucleoside triphosphate phosphatase activity	2/133	333/9383	0.952857	0.98785	0.931806	102182392/100860851	2
BP	GO:0048871	multicellular organismal-level homeostasis	1/124	216/8882	0.953783	0.99091	0.99091	102173139	1
BP	GO:0010817	regulation of hormone levels	1/124	216/8882	0.953783	0.99091	0.99091	102179058	1
BP	GO:0010256	endomembrane system organization	1/124	218/8882	0.955096	0.99091	0.99091	102177050	1
BP	GO:0042325	regulation of phosphorylation	3/124	455/8882	0.956945	0.99091	0.99091	102181288/102191276/100860851	3
BP	GO:0016570	histone modification	1/124	223/8882	0.95822	0.99091	0.99091	102190392	1
BP	GO:1902532	negative regulation of intracellular signal transduction	1/124	229/8882	0.961685	0.99091	0.99091	102173139	1
BP	GO:0050865	regulation of cell activation	1/124	229/8882	0.961685	0.99091	0.99091	102175451	1
BP	GO:0002252	immune effector process	1/124	229/8882	0.961685	0.99091	0.99091	102190474	1
BP	GO:0045944	positive regulation of transcription by RNA polymerase II	2/124	356/8882	0.962201	0.99091	0.99091	102175131/102190273	2
BP	GO:0043065	positive regulation of apoptotic process	1/124	232/8882	0.963308	0.99091	0.99091	102191276	1
BP	GO:0010638	positive regulation of organelle organization	1/124	232/8882	0.963308	0.99091	0.99091	106503941	1
BP	GO:0009617	response to bacterium	1/124	233/8882	0.963834	0.99091	0.99091	102175043	1
BP	GO:0006935	chemotaxis	1/124	233/8882	0.963834	0.99091	0.99091	102169225	1
BP	GO:0072359	circulatory system development	3/124	472/8882	0.96424	0.99091	0.99091	102169225/102178731/102183927	3
BP	GO:0042330	taxis	1/124	234/8882	0.964353	0.99091	0.99091	102169225	1
MF	GO:0005198	structural molecule activity	2/133	359/9383	0.965768	0.98785	0.931806	102174645/102171864	2
BP	GO:0043068	positive regulation of programmed cell death	1/124	238/8882	0.966354	0.991462	0.991462	102191276	1
BP	GO:0046903	secretion	2/124	366/8882	0.966551	0.991462	0.991462	102170652/102180961	2
MF	GO:0016462	pyrophosphatase activity	2/133	371/9383	0.970518	0.98785	0.931806	102182392/100860851	2
BP	GO:0014070	response to organic cyclic compound	1/124	248/8882	0.970883	0.995051	0.995051	102177050	1
BP	GO:0008284	positive regulation of cell population proliferation	2/124	387/8882	0.974182	0.997282	0.997282	102182841/102171864	2
BP	GO:0044283	small molecule biosynthetic process	1/124	260/8882	0.975526	0.997282	0.997282	102179058	1
BP	GO:0031347	regulation of defense response	1/124	261/8882	0.975878	0.997282	0.997282	100860851	1
BP	GO:0045597	positive regulation of cell differentiation	2/124	397/8882	0.977201	0.997282	0.997282	102181288/102175451	2
BP	GO:0009725	response to hormone	1/124	265/8882	0.977236	0.997282	0.997282	102174762	1
BP	GO:0001501	skeletal system development	1/124	271/8882	0.979133	0.998364	0.998364	100861211	1
MF	GO:0005525	GTP binding	1/133	272/9383	0.980565	0.98785	0.931806	102182392	1
BP	GO:0001932	regulation of protein phosphorylation	2/124	410/8882	0.980622	0.998418	0.998418	102181288/100860851	2
BP	GO:0034660	ncRNA metabolic process	1/124	279/8882	0.98142	0.998418	0.998418	102187847	1
CC	GO:0009986	cell surface	1/145	279/10230	0.982374	0.987029	0.945862	102183927	1
MF	GO:0032561	guanyl ribonucleotide binding	1/133	282/9383	0.983224	0.98785	0.931806	102182392	1
MF	GO:0019001	guanyl nucleotide binding	1/133	288/9383	0.984642	0.98785	0.931806	102182392	1
BP	GO:0045892	negative regulation of DNA-templated transcription	2/124	433/8882	0.985502	0.998418	0.998418	102177064/102185464	2
BP	GO:1902679	negative regulation of RNA biosynthetic process	2/124	434/8882	0.985685	0.998418	0.998418	102177064/102185464	2
BP	GO:0071345	cellular response to cytokine stimulus	1/124	299/8882	0.986107	0.998418	0.998418	102182841	1
BP	GO:0045596	negative regulation of cell differentiation	1/124	301/8882	0.986505	0.998418	0.998418	102169225	1
BP	GO:0010629	negative regulation of gene expression	2/124	440/8882	0.986735	0.998418	0.998418	102187847/102190474	2
BP	GO:0030155	regulation of cell adhesion	1/124	324/8882	0.990349	0.998418	0.998418	102175451	1
BP	GO:0034097	response to cytokine	1/124	328/8882	0.990896	0.998418	0.998418	102182841	1
BP	GO:0003006	developmental process involved in reproduction	1/124	331/8882	0.991287	0.998418	0.998418	102172413	1
BP	GO:0051253	negative regulation of RNA metabolic process	2/124	485/8882	0.992557	0.998418	0.998418	102177064/102185464	2
BP	GO:0050776	regulation of immune response	1/124	343/8882	0.992688	0.998418	0.998418	100860851	1
CC	GO:0140535	intracellular protein-containing complex	2/145	492/10230	0.993695	0.993695	0.95225	102175131/102173044	2
BP	GO:0002684	positive regulation of immune system process	1/124	362/8882	0.994464	0.998418	0.998418	100860851	1
BP	GO:0051248	negative regulation of protein metabolic process	1/124	378/8882	0.995623	0.998418	0.998418	102187847	1
BP	GO:0030097	hemopoiesis	1/124	394/8882	0.99654	0.998418	0.998418	102175200	1
BP	GO:0051093	negative regulation of developmental process	1/124	398/8882	0.996738	0.998418	0.998418	102169225	1
BP	GO:0030334	regulation of cell migration	1/124	398/8882	0.996738	0.998418	0.998418	102183927	1
BP	GO:1901701	cellular response to oxygen-containing compound	1/124	400/8882	0.996833	0.998418	0.998418	102174762	1
BP	GO:0032101	regulation of response to external stimulus	1/124	405/8882	0.997058	0.998418	0.998418	100860851	1
BP	GO:0048534	hematopoietic or lymphoid organ development	1/124	420/8882	0.997642	0.998418	0.998418	102175200	1
BP	GO:2000145	regulation of cell motility	1/124	421/8882	0.997676	0.998418	0.998418	102183927	1
BP	GO:0040012	regulation of locomotion	1/124	440/8882	0.998245	0.998418	0.998418	102183927	1
BP	GO:0002520	immune system development	1/124	447/8882	0.998418	0.998418	0.998418	102175200	1

## Sheet: gene_entrezid
Gene	entrezid_all
LOC102168581	102168581
PPP2R3A	102191740
EPHB1	102169225
EXOSC9	102187847
NAF1	102187384
BBS7	102188122
CCNA2	102190390
LOC106502168	106502168
LOC102190672	102190672
HMX1	108636288
ADRA2C	102181288
HTRA3	102179086
TRMT44	102179654
CPZ	102179932
AFAP1	102176777
ABLIM2	102176216
SH3TC1	102178525
ACOX3	102177788
LOC102180757	102180757
LOC102181030	102181030
LOC102183504	102183504
LOC102184333	102184333
LOC102183782	102183782
LOC102184898	102184898
LOC102188848	102188848
LOC102188036	102188036
LOC102171052	102171052
LOC102170771	102170771
LOC102169951	102169951
LOC102169661	102169661
LOC102169376	102169376
LOC102171141	102171141
LOC102170865	102170865
LOC108636448	108636448
LOC102170309	102170309
LOC102169748	102169748
LOC102186473	102186473
LOC102169174	102169174
LOC102191414	102191414
LOC102191128	102191128
LOC102190598	102190598
LOC102185647	102185647
ILVBL	102189750
LOC102185171	102185171
SLC1A6	102186203
CCDC105	102190870
CASP14	102185913
SYDE1	102190034
LOC102189473	102189473
NOTCH3	102189202
SMIM7	102177611
F2RL3	106502258
USE1	102176780
OCEL1	102176515
USHBP1	102175846
BABAM1	102175200
ANKLE1	102175386
ABHD8	102174923
MRPL34	102174645
ANO8	102175110
GTPBP3	102173929
LOC106502257	106502257
BST2	102173377
LOC108636404	108636404
MVB12A	102174556
TMEM221	102174290
NXNL1	102174012
C7H19orf44	102178061
CHERP	102177883
SLC35E1	102177613
MED26	102177325
TMEM38A	102177050
SIN3B	102176781
HAUS8	102177049
NR2F6	102175665
DDA1	102174378
PLVAP	102173651
LOC108636449	108636449
EPS15L1	102178163
CALR3	102178617
NWD1	102177324
CPAMD8	102176516
MYO9B	102175943
LOC102188675	102188675
COL12A1	102188405
TMEM30A	102190692
FILIP1	102190963
SENP6	102188944
PARP6	102179201
PKM	102178731
SENP8	102177800
NR2E3	102177064
MYO9A	102177343
THSD4	102176609
LOC102170120	102170120
LOC108634229	108634229
LOC102178059	102178059
LOC102178345	102178345
LOC102179463	102179463
PAG-3	100861199
PAG-6	100861202
LOC102182212	102182212
SLC9A9	102176830
LOC106502648	106502648
GULP1	102184848
LOC102178869	102178869
LOC108635631	108635631
LOC108635665	108635665
LOC102174011	102174011
TSTD1	102175173
LOC102171288	102171288
KLHDC9	102176571
NIT1	102170101
UFC1	102169436
PPOX	102168499
B4GALT3	102191287
ADAMTS4	102176281
NDUFS2	102190747
FCER1G	102191004
APOA2	102190474
TOMM40L	102189919
NR1I3	102190185
MPZ	102189639
LOC102188641	102188641
TRNAL-CAG	108633626
LOC108635634	108635634
LOC108635635	108635635
HSPA6	102185412
LOC102180640	102180640
CD244	102178123
LY9	102178585
SLAMF7	102179150
LOC108635630	108635630
LOC102180092	102180092
LOC102179092	102179092
F11R	102175451
USF1	102174176
ARHGAP30	102173347
NECTIN4	102171560
PFDN2	102171020
DEDD	102170568
USP21	102168955
PCP4L1	102176000
CFAP126	102188910
LOC102184859	102184859
LOC108635604	108635604
SDHC	102189176
IMMP2L	102187187
DOCK4	102186655
HPGDS	102191223
BMPR1B	100861211
PDLIM5	102189198
SMARCAD1	102190392
GUF1	102182392
GNPDA2	102182681
KCTD8	102181851
YIPF7	102182113
ST8SIA4	102188403
FAM174A	102177980
LOC108636451	108636451
HMGB2	102171064
LOC108636606	108636606
SCRG1	102171514
GALNT7	102185180
SAP30	102185464
GALNTL6	102170783
GTF2A1	102175131
TSHR	102174848
CEP128	102174575
STON2	102175408
LOC106502860	106502860
LOC108637507	108637507
LOC108637508	108637508
E2F5	102172824
LOC102175315	102175315
CA3	102175043
LOC102174762	102174762
PSKH2	102174226
LOC102173951	102173951
LRRCC1	102173584
ATP6V0D2	102172556
LOC102180550	102180550
LOC102178616	102178616
LOC108638107	108638107
PRP1	100860766
LOC102172289	102172289
LOC108637948	108637948
VSTM2B	106503088
VAC14	102172568
FBXO33	102173044
CTAGE5	102172765
LOC102188715	102188715
ARHGAP15	102191381
GTDC1	102190740
ZEB2	102190273
LOC108638591	108638591
LOC102169925	102169925
LOC102170373	102170373
SYT4	102170652
LOC102171118	102171118
PIK3C3	102171561
LOC106503265	106503265
SYF2	102183649
RSRP1	102183116
CLIC4	102183927
RUNX3	102175448
TMEM50A	102175170
RHCE	102174888
LDLRAP1	102182841
MTFR1L	102173981
AUNIP	102173701
PAQR7	102173429
MAN1C1	102182552
STMN1	102173139
PIGK	102182090
AK5	102181829
ZZZ3	102180986
ST6GALNAC5	102182559
RGS4	102177851
UHMK1	102186815
CCDC190	102178583
RGS5	102177576
NUF2	102177111
DDR2	100860806
HSD17B7	102179058
UAP1	102180172
ZFC3H1	102173364
THAP2	102173067
TMEM19	102173814
TSPAN8	102172124
LOC106502077	106502077
LGR5	102172413
TADA2B	106501832
GRPEL1	102174922
PSAPL1	102175754
LOC102176030	102176030
CCDC96	102175199
TBC1D14	102174644
SORCS2	102176511
TACC3	102190407
C6H4orf48	102186201
LRPAP1	102181855
LOC108636239	108636239
HGFAC	102182396
DOK7	102182116
SLBP	102189858
TMEM129	102190126
LETM1	102187041
NELFA	106502235
LOC108636241	108636241
POLN	102185911
RGS12	102182684
NAT8L	108636240
LAMP5	102180772
PAK5	102181217
PLCB4	102180505
LOC108637795	108637795
ATP6V1G3	102173216
LOC106503008	106503008
LOC102174324	102174324
PTPRC	102173490
LOC108638049	108638049
TMEM86B	102186626
LOC108638050	108638050
DNAAF3	102187159
TNNT1	102181232
LOC108638051	108638051
NCR1	100860893
LOC102189064	102189064
LOC102168342	102168342
LOC108638096	108638096
LOC108638053	108638053
LOC106503943	106503943
LAIR1	102180488
LENG9	106503940
CDC42EP5	106503941
LOC102175389	102175389
TSEN34	102174830
LENG1	102173734
TFPT	102172889
NDUFA3	102172091
LOC102171541	102171541
LOC102168291	102168291
LOC102171271	102171271
LOC102191644	102191644
BRSK1	102185771
PPP6R1	102186334
PTPRH	102186900
SYT5	102180961
TNNI3	100860775
PPP1R12C	102187707
EPS8L1	102187979
LOC108638095	108638095
GP6	102188249
NLRP2	102188527
LOC102174023	102174023
LOC102182340	102182340
LOC106503874	106503874
LOC102190217	102190217
LOC102189305	102189305
LOC102171241	102171241
LENG8	102179940
LOC102179663	102179663
LOC102174835	102174835
LOC102172431	102172431
LOC106501822	106501822
RPS9	102171864
MBOAT7	102171596
TMC4	102174016
CNOT3	102173460
PRPF31	102173179
OSCAR	108638128
RDH13	102181531
LOC102188793	102188793
TTYH1	102180217
TARM1	102168571
HSPBP1	102186044
LOC108633202	108633202
MYO10	102175716
FBXL7	102176562
ZNF622	102191276
DIO3	102180706
HSP90AA1	100860851
LOC106503392	106503392
LOC102169338	102169338
DYNC1H1	102180974
LOC102170558	102170558
WDR20	102181245
LOC108638542	108638542
MOK	102181542
PPP2R5C	102169526
TEX36	102173361
EDRF1	102173635
ZRANB1	102180372
FAM53B	102172235
CTBP2	102173064
LRIT2	106503705
GHITM	100860799
RGR	102190855
LRIT1	102169736
CDHR1	102169458
CCSER2	102191113
