# Supplementary material for: Genome-wide association study for cashmere traits in Inner Mongolia cashmere goat population reveals new candidate genes and haplotypes
Source: BMC Genomics. 2024 Jul 2;25:658. doi: 10.1186/s12864-024-10543-4 (PMC11218406; doi:10.1186/s12864-024-10543-4)
Supplement: Supplementary file 5 — Supplementary Material 5. [file 12864_2024_10543_MOESM5_ESM.xlsx]

## Sheet: Table S4
Table S4 Assocaition analysis of significantly associated SNPs and potential candidate genes with phenotypes of cashmere traits in IMCGs
Traits	Number	Gene	SNP	Value of phenotypes (Mean ± SE)
				Wild type	Heterozygous mutant type	Homozygous mutant type
Cashmere yield	SNP1	EPHB1	chr1_g.133340208T>G	-11.750±7.737b	85.187±22.445b	330.730±214.171a
	SNP2	BBS7	chr6_g.3398555C>T	-20.423±8.076a	79.167±17.531a	80.829±24.906a
	SNP3	TRMT44	chr6_g.114932667G>C	-17.610±8.315b	57.433±14.610b	217.042±82.812a
	SNP4	LOC102170865	chr7_g.100291226T>C	18.479±8.212a	-66.986±16.640ab	-146.100±21.121b
	SNP5	LOC102170865	chr7_g.100293016A>G	18.479±8.212a	-66.986±16.640ab	-146.100±21.121b
	SNP6	LOC108636448	chr7_g.100300867G>A	18.479±8.212a	-66.986±16.640ab	-146.100±21.121b
	SNP7	LOC108636448	chr7_g.100301174G>A	18.479±8.212a	-66.986±16.640ab	-146.100±21.121b
	SNP8	CPAMD8	chr7_g.102631194A>G	25.012±8.615a	-49.308±14.521b	-103.713±34.028b
	SNP9	-	chr9_g.1037676A>C	18.007±7.912a	-91.962±18.385ab	-187.040±89.596b
	SNP10	-	chr9_g.1038397C>T	18.007±7.912a	-91.962±18.385ab	-187.040±89.596b
	SNP11	-	chr9_g.1322117C>A	15.087±7.701a	-117.023±21.136b	-
	SNP12	-	chr9_g.1328342G>A	15.087±7.701a	-117.023±21.136b	-
	SNP13	COL12A1	chr9_g.1622595C>G	15.587±7.678a	-104.233±22.293ab	-212.597±71.509b
	SNP14	COL12A1	chr9_g.1624552T>G	16.313±7.688a	-104.497±21.702ab	-212.597±71.509b
	SNP15	COL12A1	chr9_g.1625830G>A	15.719±7.657a	-107.623±22.488ab	-212.597±71.509b
	SNP16	COL12A1	chr9_g.1627029G>A	16.313±7.688a	-104.497±21.702ab	-212.597±71.509b
	SNP17	COL12A1	chr9_g.1627149C>T	18.406±7.626a	-110.735±21.719b	-191.806±54.672b
	SNP18	COL12A1	chr9_g.1627193C>A	18.406±7.626a	-110.735±21.719b	-191.806±54.672b
	SNP19	COL12A1	chr9_g.1627936T>C	16.313±7.688a	-104.497±21.702ab	-212.597±71.509b
	SNP20	COL12A1	chr9_g.1627970T>C	15.719±7.657a	-107.623±22.488ab	-212.597±71.509b
	SNP21	COL12A1	chr9_g.1628474G>A	16.313±7.688a	-104.497±21.702ab	-212.597±71.509b
	SNP22	LOC102188675	chr9_g.2055327A>C	14.485±7.652a	-90.100±23.182ab	-224.554±65.056b
	SNP23	LOC102188675	chr9_g.2058825G>A	14.386±7.629a	-91.397±23.606ab	-224.554±65.056b
	SNP24	LOC102188675	chr9_g.2059470C>T	14.386±7.629a	-91.397±23.606ab	-224.554±65.056b
	SNP25	LOC102188675	chr9_g.2059934T>C	14.386±7.629a	-91.397±23.606ab	-224.554±65.056b
	SNP26	THSD4	chr10_g.82715068T>C	45.969±12.807a	-7.970±10.605b	-55.507±16.366c
	SNP27	LOC102178345	chr29_g.38178615G>A	9.828±7.336a	-84.714±31.211b	-
	SNP28	LOC102178345	chr29_g.38178652G>A	9.923±7.309a	-87.569±31.843b	-
Cashmere diameter	SNP29	C1H3orf58	chr1_g.124483769C>T	0.341±0.064a	0.068±0.040b	-0.168±0.059c
	SNP30	GULP1	chr2_g.128598723C>A	0.138±0.032a	-0.327±0.101b	-
	SNP34	PDLIM5	chr6_g.30455840T>C	0.036±0.032b	0.462±0.099a	-
	SNP35	PDLIM5	chr6_g.30463541A>T	0.036±0.032b	0.462±0.099a	-
	SNP36	PDLIM5	chr6_g.30464639A>G	0.036±0.032b	0.462±0.099a	-
	SNP37	PDLIM5	chr6_g.30467066G>A	0.036±0.032b	0.462±0.099a	-
	SNP38	-	chr6_g.48834860C>T	0.347±0.056a	0.043±0.044b	-0.118±0.058c
	SNP39	-	chr6_g.48839975A>G	0.352±0.055a	0.040±0.044b	-0.114±0.058b
	SNP41	-	chr6_g.48845609C>T	-0.092±0.045c	0.174±0.045b	0.366±0.093a
	SNP56	KCTD8	chr6_g.63639667C>T	0.024 ±0.032b	0.389±0.083b	1.355 ±0.388a
	SNP61	GALNTL6	chr8_g.5264125A>G	0.047 ±0.033b	0.376±0.089a	-
	SNP62	TRNAC-GCA-135	chr9_g.25001979C>G	-0.067±0.041c	0.214±0.045b	0.572±0.164a
	SNP64	LOC102174762	chr14_g.5228982C>G	-0.036±0.042b	0.203±0.046b	0.455±0.135a
	SNP65	LOC102172289	chr18_g.2201165C>A	0.033±0.033b	0.370±0.079a	-
	SNP66	TRNAH-GUG-17	chr21_g.49120096C>A	0.125±0.031a	-0.262±0.123b	-
Cashmere thickness	SNP67	GTDC1	chr2_g.83535079T>C	0.141±0.040a	-0.120±0.050b	-0.179±0.111b
	SNP68	GTDC1	chr2_g.83536939A>C	0.141±0.040a	-0.106±0.048b	-0.250±0.128b
	SNP69	GTDC1	chr2_g.83793016C>T	0.130±0.038a	-0.139±0.052a	-0.087±0.130a
	SNP70	GTDC1	chr2_g.83795309C>T	0.130±0.038a	-0.139±0.052a	-0.087±0.130a
	SNP72	SYT4	chr24_g.12811352C>T	0.070±0.033a	-0.156±0.076a	-0.355±0.171a
	SNP73	PIK3C3	chr24_g.14155537C>T	0.172±0.053a	0.001±0.041b	-0.133±0.079b
	SNP74	PIK3C3	chr24_g.14161470T>A	0.177±0.053a	-0.003±0.041b	-0.133±0.079b
	SNP75	PIK3C3	chr24_g.14162679G>C	0.157±0.055a	0.015±0.040b	-0.144±0.079b
	SNP76	PIK3C3	chr24_g.14163866C>T	0.173±0.053a	0.002±0.041b	-0.133±0.079b
	SNP77	PIK3C3	chr24_g.14174933T>C	0.173±0.053a	0.002±0.041b	-0.133±0.079b
	SNP78	PIK3C3	chr24_g.14175220C>A	0.173±0.053a	0.002±0.041b	-0.133±0.079b
	SNP79	PIK3C3	chr24_g.14175958A>C	0.162±0.054a	0.006±0.041ab	-0.133±0.079b
	SNP80	PIK3C3	chr24_g.14180589C>T	0.173±0.053a	0.002±0.041b	-0.133±0.079b
	SNP81	PIK3C3	chr24_g.14180758C>T	0.173±0.053a	0.002±0.041b	-0.133±0.079b
	SNP82	PIK3C3	chr24_g.14189601C>T	0.171±0.053a	0.002±0.042b	-0.133±0.078b
	SNP83	PIK3C3	chr24_g.14194988A>G	0.171±0.054a	0.003±0.041b	-0.133±0.079b
	SNP84	PIK3C3	chr24_g.14195164A>C	0.172±0.054a	0.003±0.041b	-0.133±0.079b
Fleece length	SNP85	RHCE	chr2_g.8298760A>T	0.327±0.107a	-0.817±0.244a	-2.634±0.954b
	SNP87	RHCE	chr2_g.8302494A>G	0.346±0.109a	-0.759±0.223a	-2.695±0.781b
	SNP88	RHCE	chr2_g.8303830C>T	0.346±0.109a	-0.759±0.223a	-2.695±0.781b
	SNP89	RHCE	chr2_g.8303941T>C	0.346±0.109a	-0.759±0.223a	-2.695±0.781b
	SNP91	PIGK	chr3_g.53642910T>C	0.567±0.127a	-0.127±0.157b	-0.798±0.356c
	SNP92	PIGK	chr3_g.53645354C>T	0.569±0.128a	-0.119±0.154b	-0.793±0.363c
	SNP94	PIGK	chr3_g.53647318C>T	0.603±0.125a	-0.179±0.157b	-0.899±0.368c
	SNP95	PIGK	chr3_g.53647702T>C	0.603±0.125a	-0.179±0.157b	-0.899±0.368c
	SNP96	PIGK	chr3_g.53649661A>C	0.570±0.126a	-0.141±0.157b	-0.793±0.363c
	SNP97	PIGK	chr3_g.53649874C>T	0.603±0.125a	-0.179±0.157b	-0.899±0.368c
	SNP104	CCDC190	chr3_g.113687547A>G	-0.082±0.101b	1.673±0.339a	-
	SNP105	RGS5	chr3_g.114043472A>G	-0.096±0.104b	1.316±0.278a	-
	SNP106	TSPAN8	chr5_g.685946T>A	0.682±0.165a	-0.097±0.135b	-0.665±0.294c
	SNP107	SORCS2	chr6_g.114105523C>T	-0.330±0.124c	0.637±0.165b	1.643±0.452a
	SNP108	SORCS2	chr6_g.114106323C>T	-0.292±0.123c	0.573±0.169b	1.802±0.452a
	SNP109	SORCS2	chr6_g.114106682G>T	-0.313±0.124c	0.616±0.166b	1.704±0.467a
	SNP110	SORCS2	chr6_g.114108173C>T	-0.307±0.123c	0.619±0.168b	1.704±0.467a
	SNP111	SORCS2	chr6_g.114108275G>A	-0.426±0.163c	0.291±0.135b	1.188±0.283a
	SNP112	SORCS2	chr6_g.114111249A>G	-0.369±0.169c	0.166±0.132b	1.312±0.272a
	SNP113	SORCS2	chr6_g.114111379G>A	-0.438±0.163c	0.295±0.134b	1.217±0.289a
	SNP114	SORCS2	chr6_g.114111423A>G	-0.414±0.167c	0.198±0.132b	1.312±0.272a
	SNP115	SORCS2	chr6_g.114111845G>A	-0.414±0.167c	0.198±0.132b	1.312±0.272a
	SNP116	RGS12	chr6_g.115574706C>T	0.489±0.132a	0.050±0.148a	-1.568±0.408b
	SNP119	RGS12	chr6_g.115578415A>C	0.452±0.134a	0.141±0.147a	-1.544±0.371b
	SNP120	RGS12	chr6_g.115578444G>A	0.476±0.136a	0.103±0.145a	-1.512±0.379b
	SNP121	RGS12	chr6_g.115581252G>A	0.493±0.129a	0.033±0.151a	-1.568±0.408b
	SNP122	RGS12	chr6_g.115581272C>A	0.462±0.133a	0.131±0.148a	-1.544±0.371b
	SNP123	RGS12	chr6_g.115583050G>T	0.560±0.135a	0.102±0.143a	-1.292±0.344b
	SNP124	RGS12	chr6_g.115583302T>C	0.449±0.137a	0.154±0.144a	-1.544±0.371b
	SNP125	RGS12	chr6_g.115583312G>A	0.449±0.137a	0.154±0.144a	-1.544±0.371b
	SNP126	RGS12	chr6_g.115584191T>A	0.510±0.134a	0.039±0.145a	-1.568±0.408b
	SNP130	RGS12	chr6_g.115605297A>G	0.539±0.137a	0.165±0.147a	-1.189±0.296b
	SNP131	RGS12	chr6_g.115605508T>C	0.532±0.136a	0.159±0.148a	-1.258±0.304b
	SNP132	RGS12	chr6_g.115606026T>C	0.532±0.136a	0.161±0.147a	-1.258±0.304b
	SNP133	RGS12	chr6_g.115635769A>G	0.441±0.129a	0.039±0.158a	-1.694±0.379b
	SNP134	PLCB4	chr13_g.2153013A>G	0.627±0.140a	-0.151±0.145b	-0.811±0.361c
	SNP135	PLCB4	chr13_g.2153032T>G	0.625±0.141a	-0.145±0.145b	-0.811±0.361c
	SNP136	PLCB4	chr13_g.2153041T>C	0.625±0.141a	-0.145±0.145b	-0.811±0.361c
	SNP137	PLCB4	chr13_g.2153075T>C	0.705±0.140a	-0.147±0.145b	-0.876±0.329c
	SNP138	-	chr15_g.13458287A>G	-0.209±0.116b	0.933±0.196a	0.659±0.471ab
	SNP139	-	chr15_g.13459723A>G	-0.122±0.111b	0.979±0.229a	1.135±0.568a
	SNP142	LOC102174324	chr16_g.76396893G>A	0.305±0.105a	-1.009±0.278b	-
	SNP144	ZNF622	chr20_g.56722133C>T	-0.138±0.107b	1.452±0.228a	-
	SNP145	PPP2R5C	chr21_g.65871544A>G	-0.380±0.139b	0.614±0.151a	0.752±0.330a
	SNP146	CTBP2	chr26_g.7282942G>T	0.451±0.116a	-0.632±0.194b	-1.248±0.444b
	SNP147	CTBP2	chr26_g.7284060T>C	0.451±0.116a	-0.632±0.194b	-1.248±0.444b
	SNP148	GHITM	chr28_g.6796117G>C	0.253±0.104a	-0.885±0.312b	-
	SNP149	GHITM	chr28_g.6796120A>G	0.253±0.104a	-0.885±0.312b	-
	SNP150	-	chr29_g.30412414G>A	-0.148±0.109a	1.149±0.222a	0.406±1.341a
	SNP151	-	chr29_g.30414217T>C	-0.162±0.108a	1.277±0.221a	0.406±1.341a
abThe difference between genotypes with different lowercase letters were significant (P<0.05).
