# Supplementary material for: Genome-wide association study for cashmere traits in Inner Mongolia cashmere goat population reveals new candidate genes and haplotypes
Source: BMC Genomics. 2024 Jul 2;25:658. doi: 10.1186/s12864-024-10543-4 (PMC11218406; doi:10.1186/s12864-024-10543-4)
Supplement: Supplementary file 6 — Supplementary Material 6. [file 12864_2024_10543_MOESM6_ESM.xlsx]

## Sheet: Table S5
Table S5 Haplotype block analysis of significantly associated SNPs of cashmere traits in IMCGs
Traits	CHR	BP1	BP2	KB	NSNPs	Position of SNPs
Cashmere yield	7	100291226	100293343	2.118	48	100291226|100291649|100291680|100291770|100291858|100291903|100291965|100292067|100292222|100292226|100292236|100292240|100292272|100292334|100292353|100292424|100292437|100292453|100292458|100292473|100292502|100292513|100292553|100292626|100292648|100292661|100292692|100292732|100292736|100292738|100292741|100292868|100292881|100292883|100293016|100293024|100293081|100293104|100293121|100293153…
Cashmere yield	7	100293526	100294524	0.999	28	100293526|100293570|100293696|100293762|100293923|100293973|100294028|100294081|100294082|100294089|100294091|100294103|100294209|100294210|100294251|100294331|100294352|100294353|100294363|100294364|100294394|100294425|100294435|100294440|100294467|100294479|100294491|100294524
Cashmere yield	7	100294681	100298923	4.243	62	100294681|100294749|100294824|100294940|100294971|100294983|100295009|100295018|100295114|100295126|100295144|100295151|100295242|100295246|100295247|100295364|100295369|100295429|100295430|100295565|100295602|100295666|100295721|100295759|100295815|100295879|100295905|100295994|100296047|100296155|100296285|100296412|100296515|100296594|100296688|100296698|100296874|100296994|100297030|100297103…
Cashmere yield	7	100299205	100299228	0.024	3	100299205|100299225|100299228
Cashmere yield	7	100299293	100299619	0.327	11	100299293|100299294|100299373|100299409|100299424|100299470|100299500|100299549|100299565|100299611|100299619
Cashmere yield	7	100299750	100301174	1.425	20	100299750|100299814|100299909|100299940|100299954|100299971|100300034|100300046|100300134|100300536|100300726|100300867|100300895|100301025|100301085|100301114|100301119|100301129|100301149|100301174
Cashmere yield	9	1037676	1038154	0.479	5	1037676|1037683|1038046|1038108|1038154
Cashmere yield	9	1038236	1038397	0.162	6	1038236|1038265|1038303|1038304|1038317|1038397
Cashmere yield	9	1322117	1326162	4.046	31	1322117|1324200|1324247|1324379|1324466|1324471|1324534|1324569|1324577|1324683|1324701|1324727|1324733|1324763|1324768|1324821|1324954|1324957|1324986|1325123|1325163|1325174|1325409|1325563|1325586|1325605|1325696|1325743|1325941|1326065|1326162
Cashmere yield	9	1326186	1326882	0.697	10	1326186|1326231|1326239|1326522|1326689|1326694|1326817|1326826|1326868|1326882
Cashmere yield	9	1327178	1328317	1.14	8	1327178|1327472|1327651|1327920|1328006|1328019|1328197|1328317
Cashmere yield	9	1622595	1628474	5.88	36	1622595|1622672|1622721|1622880|1622883|1622939|1622988|1623423|1623446|1623556|1623668|1623725|1623779|1623785|1623795|1623897|1624552|1624749|1624785|1624801|1624897|1625318|1625374|1625830|1626204|1626878|1626881|1627029|1627149|1627193|1627773|1627936|1627970|1627999|1628377|1628474
Cashmere yield	9	2055327	2055328	0.002	2	2055327|2055328
Cashmere yield	9	2055567	2059457	3.891	30	2055567|2055934|2055980|2055994|2056208|2056281|2056487|2056689|2056826|2056957|2057077|2057331|2057361|2057640|2057660|2057739|2057766|2057847|2058507|2058560|2058657|2058682|2058714|2058760|2058825|2058851|2058926|2059159|2059303|2059457
Cashmere yield	9	2059470	2059569	0.1	2	2059470|2059569
Cashmere yield	29	38178615	38178652	0.038	5	38178615|38178621|38178627|38178633|38178652
Cashmere yield	29	38178655	38178658	0.004	2	38178655|38178658
Cashmere diameter	6	30455840	30463541	7.702	37	30455840|30455997|30456060|30456142|30456411|30456809|30457220|30457594|30458580|30458792|30458847|30459099|30459399|30459494|30459636|30459954|30460011|30460156|30460817|30460836|30460911|30461125|30461289|30461626|30462413|30462428|30462555|30462556|30462858|30462934|30462953|30462975|30463079|30463443|30463469|30463516|30463541
Cashmere diameter	6	30463864	30467066	3.203	33	30463864|30463878|30463997|30464462|30464496|30464639|30464668|30464978|30465417|30465517|30465518|30465589|30465594|30465722|30465797|30465976|30466130|30466216|30466241|30466250|30466296|30466478|30466583|30466644|30466645|30466652|30466743|30466810|30466927|30466937|30467029|30467030|30467066
Cashmere diameter	6	48834860	48846911	12.052	82	48834860|48835365|48835375|48835420|48835494|48835659|48835745|48836110|48836553|48836817|48837002|48837501|48838288|48838522|48838838|48838920|48839026|48839086|48839087|48839088|48839444|48839575|48839578|48839975|48840081|48840643|48840668|48841418|48842444|48842537|48842569|48842794|48843332|48843371|48843372|48843488|48843494|48843505|48843569|48843708|48843746|48843826|48843869|48844048|488…
Cashmere diameter	6	48847024	48855585	8.562	92	48847024|48847032|48847054|48847510|48847521|48847934|48848028|48848146|48848542|48848557|48848749|48848849|48848859|48849068|48849120|48849126|48849170|48849219|48849248|48849310|48849411|48849532|48849820|48849830|48849856|48850362|48850419|48850451|48850615|48850620|48850728|48850763|48850875|48850876|48850878|48850997|48851051|48851130|48851211|48851231|48851316|48851603|48851649|48851702|488…
Cashmere diameter	6	48855643	48857522	1.88	32	48855643|48855726|48855736|48855748|48855796|48855824|48855892|48855905|48855963|48856039|48856085|48856113|48856234|48856269|48856353|48856388|48856455|48856457|48856499|48856585|48856683|48856791|48856801|48857043|48857053|48857087|48857184|48857385|48857397|48857486|48857487|48857522
Cashmere thickness	2	83535079	83536939	1.861	4	83535079|83536874|83536883|83536939
Cashmere thickness	2	83793016	83794495	1.48	8	83793016|83793947|83793949|83793980|83794345|83794346|83794413|83794495
Cashmere thickness	2	83794540	83801761	7.222	25	83794540|83794609|83794724|83794755|83795103|83795212|83795309|83795385|83795625|83795780|83796315|83796700|83796770|83797138|83797620|83798029|83799858|83799860|83800127|83800213|83800270|83800961|83801538|83801697|83801761
Fleece length	2	8299014	8299179	0.166	3	8299014|8299143|8299179
Fleece length	2	8299783	8301024	1.242	10	8299783|8299787|8299847|8299969|8300281|8300376|8300720|8300777|8300887|8301024
Fleece length	2	8301250	8302044	0.795	6	8301250|8301505|8301914|8301918|8301967|8302044
Fleece length	2	8302120	8303999	1.88	24	8302120|8302150|8302165|8302184|8302336|8302456|8302467|8302485|8302494|8302532|8302646|8302672|8302719|8302770|8302779|8303358|8303379|8303692|8303771|8303818|8303830|8303902|8303941|8303999
Fleece length	3	53642944	53643100	0.157	6	53642944|53642990|53642991|53643010|53643053|53643100
Fleece length	3	53643180	53669718	26.539	202	53643180|53643300|53643468|53643567|53643734|53643814|53643860|53644075|53644191|53644348|53644350|53644463|53644488|53644614|53644682|53644798|53644873|53645112|53645132|53645143|53645168|53645216|53645240|53645245|53645354|53645373|53645384|53645444|53645465|53645518|53645549|53645624|53645628|53645875|53646019|53646087|53646179|53646286|53646308|53646330|53646345|53646437|53646440|53646616|536…
Fleece length	3	53670154	53670710	0.557	5	53670154|53670246|53670259|53670709|53670710
Fleece length	6	114105523	114105652	0.13	2	114105523|114105652
Fleece length	6	114105852	114108173	2.322	33	114105852|114106012|114106025|114106067|114106104|114106127|114106223|114106318|114106323|114106467|114106486|114106585|114106682|114106741|114106758|114106805|114106906|114106917|114106923|114106937|114107031|114107052|114107072|114107075|114107193|114107205|114107304|114107311|114107579|114107725|114107751|114107982|114108173
Fleece length	6	114108275	114108332	0.058	2	114108275|114108332
Fleece length	6	114108352	114108582	0.231	5	114108352|114108443|114108473|114108573|114108582
Fleece length	6	114108710	114111476	2.767	34	114108710|114108995|114109055|114109061|114109151|114109158|114109180|114109206|114109342|114109356|114109434|114109450|114109589|114109614|114109671|114109766|114110169|114110334|114110396|114110416|114110534|114110557|114110663|114110690|114111110|114111217|114111221|114111225|114111249|114111379|114111390|114111402|114111423|114111476
Fleece length	6	114111479	114111845	0.367	11	114111479|114111480|114111481|114111524|114111563|114111576|114111579|114111724|114111728|114111790|114111845
Fleece length	6	115574706	115579531	4.826	40	115574706|115574965|115575063|115575269|115575399|115575618|115575621|115575731|115575910|115575930|115575934|115576055|115576153|115576380|115576637|115576650|115576669|115576670|115576739|115576889|115576948|115576953|115577650|115577772|115577806|115577951|115578298|115578340|115578367|115578368|115578415|115578444|115578812|115579010|115579045|115579239|115579261|115579262|115579388|115579531
Fleece length	6	115579646	115581012	1.367	12	115579646|115580323|115580384|115580413|115580423|115580778|115580779|115580850|115580911|115580984|115581010|115581012
Fleece length	6	115581252	115582890	1.639	12	115581252|115581254|115581272|115581485|115581598|115581651|115581900|115582168|115582169|115582320|115582393|115582890
Fleece length	6	115583021	115583343	0.323	11	115583021|115583024|115583050|115583114|115583131|115583147|115583189|115583289|115583302|115583312|115583343
Fleece length	6	115584069	115589761	5.693	23	115584069|115584191|115584250|115584679|115584741|115586032|115586088|115586283|115586735|115587013|115587410|115587502|115587805|115587993|115588009|115588523|115588575|115588910|115589749|115589750|115589751|115589753|115589761
Fleece length	6	115589961	115590510	0.55	5	115589961|115590084|115590153|115590304|115590510
Fleece length	6	115591842	115591907	0.066	2	115591842|115591907
Fleece length	6	115591909	115597742	5.834	17	115591909|115591912|115591959|115592401|115592413|115593495|115595161|115595528|115595603|115595713|115596056|115596189|115596301|115597290|115597663|115597684|115597742
Fleece length	6	115597752	115597991	0.24	2	115597752|115597991
Fleece length	6	115598800	115599523	0.724	2	115598800|115599523
Fleece length	6	115602529	115602791	0.263	3	115602529|115602547|115602791
Fleece length	6	115603449	115603579	0.131	2	115603449|115603579
Fleece length	6	115603625	115604276	0.652	4	115603625|115603642|115603680|115604276
Fleece length	6	115605296	115606026	0.731	4	115605296|115605297|115605508|115606026
Fleece length	6	115606066	115607622	1.557	9	115606066|115606668|115606910|115607152|115607308|115607430|115607453|115607544|115607622
Fleece length	6	115607777	115611614	3.838	24	115607777|115607792|115607895|115608226|115608322|115608361|115608581|115608919|115608953|115609082|115609097|115609959|115610361|115610419|115610469|115610491|115610709|115610712|115611076|115611197|115611218|115611224|115611491|115611614
Fleece length	6	115611779	115630708	18.93	73	115611779|115612302|115612724|115612893|115613125|115613144|115613268|115613476|115613481|115613641|115614059|115614206|115614248|115614766|115615633|115615819|115616097|115616194|115616196|115616465|115616653|115616717|115616795|115617361|115617580|115617883|115618289|115618331|115618573|115618712|115619016|115619453|115619695|115620174|115621390|115621963|115621990|115622013|115622211|115622801…
Fleece length	6	115630912	115632324	1.413	9	115630912|115630981|115631233|115631301|115631303|115631446|115631615|115631700|115632324
Fleece length	6	115632932	115632935	0.004	2	115632932|115632935
Fleece length	6	115633089	115635390	2.302	26	115633089|115633207|115633460|115633461|115633584|115633692|115633701|115633714|115633819|115633893|115634061|115634069|115634115|115634191|115634345|115634384|115634413|115634414|115634441|115634489|115634497|115634552|115635084|115635158|115635319|115635390
Fleece length	6	115635502	115635521	0.02	2	115635502|115635521
Fleece length	6	115635686	115635769	0.084	2	115635686|115635769
Fleece length	13	2153013	2153075	0.063	4	2153013|2153032|2153041|2153075
Fleece length	15	13458287	13458631	0.345	6	13458287|13458317|13458332|13458403|13458459|13458631
Fleece length	15	13459169	13459723	0.555	3	13459169|13459539|13459723
Fleece length	16	7381769	7381773	0.005	4	7381769|7381770|7381771|7381773
Fleece length	26	7282942	7283375	0.434	3	7282942|7283137|7283375
Fleece length	26	7283442	7283511	0.07	2	7283442|7283511
Fleece length	26	7283929	7284060	0.132	3	7283929|7283985|7284060
Fleece length	29	30412414	30414217	1.804	19	30412414|30412514|30412632|30412869|30412911|30413119|30413339|30413359|30413371|30413575|30413588|30413699|30413729|30413911|30414002|30414039|30414055|30414170|30414217
