# Supplementary material for: Genome-wide association study for cashmere traits in Inner Mongolia cashmere goat population reveals new candidate genes and haplotypes
Source: BMC Genomics. 2024 Jul 2;25:658. doi: 10.1186/s12864-024-10543-4 (PMC11218406; doi:10.1186/s12864-024-10543-4)
Supplement: Supplementary file 7 — Supplementary Material 7. [file 12864_2024_10543_MOESM7_ESM.xlsx]

## Sheet: Table S6
Table S6 Association analysis between haplotype combinations and phenotypes of cashmere traits in IMCGs
Traits	Number of SNP	Haplotype combination	Number	Value of phenotypes (Mean ± SE)
Cashmere yield	SNP4, SNP5	A1A1(CCGG)	3	-146.100±21.121b
		A2A1(TCAG)	86	-66.986±16.640ab
		A2A2(TTAA)	315	18.479±8.212a
	SNP6, SNP7	B1B1(AAAA)	3	-146.100±21.121b
		B2B1(GAGA)	86	-66.986±16.640ab
		B2B2(GGGG)	315	18.479±8.212a
	SNP13, SNP14, SNP15, SNP16, SNP17, SNP18, SNP19, SNP20, SNP21	C2C1(CCTGGGGACTCATCTTGA)	3	-53.439±92.485ab
		C2C2(CCTTGGGGCCCCTTTTGG)	345	18.280±7.647a
		C2C3(CCTTGGGGCTCATTTTGG)	3	-225.092±100.087b
		C2C4(CGTGGAGACTCATCTCGA)	48	-107.169±22.956ab
		C4C4(GGGGAAAATTAACCCCAA)	3	-212.597±71.509b
	SNP27, SNP28	D4D1(GAGA)	44	-94.031±31.898b
		D4D4(GGGG)	357	9.305±7.335a
Cashmere diameter	SNP34, SNP35	E2E1(TCAT)	42	0.462±0.099a
		E2E2(TTAA)	361	0.036±0.032b
	SNP36, SNP37	F1F1(AAGG)	361	0.036±0.032b
		F1F2(GAAG)	42	0.462±0.099a
	SNP38, SNP39, SNP41	G1G1(CCAACC)	9	0.161±0.194ab
		G1G2(CCAACT)	48	0.379±0.073a
		G2G2(CCAATT)	42	0.366±0.093a
		G1G5(CTAGCC)	73	-0.094±0.072b
		G2G5(CTAGCT)	145	0.110±0.055ab
		G5G5(TTGGCC)	84	-0.118±0.058b
Cashmere thickness	SNP67, SNP68	H1H1(CCCC)	20	-0.179±0.111b
		H2H1(TCAC)	136	-0.108±0.048b
		H2H2(TTAA)	245	0.141±0.040a
Fleece length	SNP87, SNP88, SNP89	I1I1(AACCTT)	328	0.346±0.109a
		I1I2(AGCTTC)	70	-0.759±0.223a
		I2I2(GGTTCC)	6	-2.695±0.781b
	SNP92, SNP94, SNP95, SNP96, SNP97	J1J1(CCCCTTAACC)	184	0.581±0.128ab
		J1J3(CTCCTTAACC)	6	0.242±0.734ab
		J1J4(CTCCTTACCC)	5	1.846±0.680a
		J1J5(CTCTTCACCT)	156	-0.196±0.159ab
		J5J5(TTTTCCCCTT)	50	-0.899±0.368b
	SNP108, SNP109, SNP110	K1K1(CCGGCC)	239	-0.313±0.124
		K1K2(CCGTCT)	3	1.364±0.345
		K1K5(CTGTCT)	142	0.576±0.171
		K5K5(TTTTTT)	16	1.704±0.101
	SNP112, SNP113, SNP114	L2L2(AAGGAA)	152	-0.397±0.168c
		L2L3(AGGAAG)	190	0.224±0.133bc
		L2L5(AGGGAG)	7	-0.974±0.715c
		L3L3(GGAAGG)	46	1.217±0.289ab
		L5L3(GGGAGG)	6	2.041±0.808a
	SNP116, SNP119, SNP120	M1M1(CCAAGG)	175	0.261±0.141
		M1M2(CCACGA)	14	-1.546±0.571
		M1M4(CTAAGA)	3	0.600±0.422
		M1M6(CTACGA)	166	0.004±0.167
		M2M6(CTCCAA)	4	-0.380±0.196
		M6M6(TTCCAA)	36	0.533±0.347
	SNP121, SNP122	N1N1(AAAA)	37	-1.568±0.408b
		N2N1(GAAA)	3	-1.533±0.755b
		N3N1(GACA)	168	0.061±0.153ab
		N3N2(GGCA)	14	0.977±0.556a
		N3N3(GGCC)	181	0.462±0.133a
	SNP123, SNP124, SNP125	O2O1(GGTCGA)	13	1.167±0.565a
		O2O2(GGTTGG)	155	0.509±0.139ab
		O1O3(GTCCAA)	4	-1.320±0.575cd
		O2O3(GTTCGA)	159	0.153±0.149abc
		O2O4(GTTTGG)	20	-0.020±0.528abc
		O3O3(TTCCAA)	37	-1.568±0.408d
		O4O3(TTTCGA)	16	-0.655±0.628bcd
	SNP130, SNP131, SNP132	P2P2(AATTTT)	156	0.539±0.138a
		P2P3(AGTCTC)	185	0.167±0.149ab
		P3P3(GGCCCC)	56	-1.258±0.304b
		P4P3(GGTCTC)	4	-0.220±1.301ab
	SNP134, SNP135, SNP136, SNP137	Q3Q2(AATTTTTC)	8	-0.971±0.817b
		Q3Q3(AATTTTTT)	161	0.705±0.140a
		Q2Q4(AGTGTCCC)	5	-1.413±0.672b
		Q3Q4(AGTGTCTC)	188	-0.117±0.148ab
		Q4Q4(GGGGCCCC)	41	-0.811±0.361ab
	SNP150, SNP151	R1R1(AACC)	3	-0.997±1.691
		R4R1(GATC)	74	0.600±0.250
		R4R2(GATT)	5	-0.700±0.588
		R4R4(GGTT)	320	0.011±0.111
